# Supplementary material for: Source sector and fuel contributions to ambient PM2.5 and attributable mortality across multiple spatial scales
Source: Nat Commun. 2021 Jun 14;12:3594. doi: 10.1038/s41467-021-23853-y (PMC8203641; doi:10.1038/s41467-021-23853-y)
Supplement: Supplementary file 4 — Supplementary Data 1 [file 41467_2021_23853_MOESM4_ESM.xlsx]

## Sheet: GBD-MAPS_Sectors_wFuel_Final_Co
Data File 1: PM2.5 Exposure Estimates, Sectoral Source Contributions, Total Attributable Mortality Estimates, and Fractional Disease Contributions
McDuffie et al., 2021 -
Last Updated: March 23, 2021
Name Legend:
Regions Countries Sub-national regions																						Total Attributable Mortality (Deaths)				COPD Contribution (%)		DM Contribution (%)		LRI Contribution (%)		LC Contribution (%)		IHD Contribution (%)		Stroke Contribution (%)		Pre-Term Births (Incidences)		Low Birth Weight (Incidences)
Country Name	Population Weighted Annual Average PM2.5 (µg m-3)	Agriculture Contribution (%)	Energy Coal Contribution (%)	Energy NonCoal Contribution (%)	Industry Coal Contribution (%)	Industry NonCoal Contribution (%)	NonRoad Transport Contribution (%)	Road Transport Contribution (%)	Residential Coal Combustion Contribution (%)	Residential Biofuel Combustion Contribution (%)	Residential Other Combustion Contribution (%)	Commercial Combustion Contribution (%)	Other Combustion Contribution (%)	Solvent Contribution (%)	Waste Contribution (%)	International Shipping Contribution (%)	Agricultural Waste Burning Contribution (%)	Other Open Fire Contribution (%)	AFCID Dust Contribution (%)	Windblown Dust Contribution (%)	Remaining Sources Contribution (%)	GBD2019 CRF	Lower 95% Confidence Interval (CRF)	Upper 95% Confidence Interval (CRF)	GEMM	GBD2019 CRF	GEMM	GBD2019 CRF	GEMM	GBD2019 CRF	GEMM	GBD2019 CRF	GEMM	GBD2019 CRF	GEMM	GBD2019 CRF	GEMM	GBD2019 CRF	GEMM	GBD2019 CRF	GEMM
Central_Asia	27.5	5.1	6.1	4.8	2.1	4.8	0.2	5.3	0.5	9.2	0.3	0.4	0.4	0	6.1	0.2	0.4	1.8	4	44.3	3.9	60999	38899	83661	75492	4.2	4.9	5	5.8	5.7	8.8	3.4	3.8	54.3	52.8	27.5	23.9	17557.5	24544.6	4810.9	6861
Armenia	31.9	12.8	5.2	4.6	1.3	8.2	0.2	9	1	5.1	0.3	1.3	0.8	-0.2	2.2	0.3	0.7	1.1	6.3	35.7	4.2	3037	2012	4034	3644	8.1	9.3	8.1	9.5	3.1	4.5	8.6	9.7	54.5	51.7	17.6	15.2	504.2	639.4	195.9	266.7
Azerbaijan	23.9	8	3.2	5.4	0.7	4.9	0.2	7.2	0.4	7.3	0.4	0.6	0.7	-0.1	2.4	0.2	0.6	1	5	49.1	2.9	7590	4617	10689	8630	3.1	3.8	4.6	5.2	4.3	6.8	4.6	5.2	57.7	56.7	25.7	22.3	1411.3	1774.5	503.9	612.5
Baku	31.5	5.4	2.7	4.9	0.5	3.6	0.2	5.5	0.2	6.7	0.3	0.4	0.5	-0.1	2.3	0.1	0.4	0.9	4.2	58.5	2.6	-	-	-	-
Georgia	17.8	8.4	5.7	3.3	2.1	5.2	0.2	7.4	0.8	8.3	0.2	1	0.6	-0.1	2.8	0.4	1.4	2.2	6.6	38.2	5.1	3162	1792	4737	3543	3.5	4.4	6	6.7	2.1	3.5	6.5	7.5	44.8	45.4	37.1	32.5	322.9	418.6	107.7	124.3
Kazakhstan	19	4.5	5.3	5	3	6	0.2	5.1	0.4	3.8	0.7	0.4	0.3	0	4.3	0.3	1	3.8	5.7	43.2	7	9606	5643	14051	10602	11.6	14.1	4.7	5.1	4.2	6.7	4.8	5.4	39.9	39.1	34.8	29.6	1351.4	1664	785.7	876.9
Shymkent	38.1	3.4	4.3	4.8	2.4	3.9	0.2	4.9	0.6	6.5	0.9	0.4	0.3	0.1	6.4	0.4	0.3	1.5	5.3	48.8	4.7	-	-	-	-
Kyrgyzstan	22.9	3.9	7.4	4.2	2.7	5.1	0.2	6.6	0.6	10.7	0.2	0.3	0.2	-0.1	7.8	0.1	0.2	1.4	2.9	41.7	4.1	2378	1442	3374	3228	7	8.6	1.8	2	3.1	5	2.8	3.2	57.5	57.1	27.7	24.2	1082.3	1641	298.2	431.6
Mongolia	36.7	13.1	10.5	4.7	5.3	4.7	0.7	3.7	2.8	8.6	-1.2	0.8	1.3	0.2	3	0.4	0.8	10.4	6.2	17.8	6.3	1989	1418	2532	2885	2.6	3.1	0.9	1.2	4.1	6.2	5.3	6.5	42.1	41.8	45	41.3	906.5	1456.5	196.4	361.1
Ulaanbaatar	81.4	13.5	12.8	4.7	5.9	4.9	0.7	3.5	3.1	8.9	-1.3	0.7	1.3	0.2	3.4	0.4	0.7	8.2	6.4	15	6.8	-	-	-	-
Tajikistan	35.9	3.6	6.2	4.3	1.3	3.4	0.1	4.5	0.5	24	0.1	0.1	0.3	-0.1	7.1	0.2	0	0.5	2.5	37.9	3.5	4459	3049	5822	7288	4.3	4.9	5.4	6.7	10.3	14.8	2	2.3	51.7	48.6	26.2	22.7	2453	4202.8	562.8	1091.9
Turkmenistan	25.5	4.2	2.3	4.3	0.4	3.7	0.1	5.1	0.1	2	0.2	0.3	0.2	-0.1	2.1	0.1	0.2	0.9	2.3	70.2	1.3	3462	2164	4806	3728	1.7	2	3.6	4.1	5.4	8.5	1.9	2.2	55.3	54.8	32.2	28.4	1164.3	1396.6	274.3	324.5
Uzbekistan	32.5	3.6	7.1	5	2.2	4.7	0.2	4.8	0.4	8.1	0.4	0.3	0.3	0	8.5	0.3	0.2	1	3.4	46.5	3.2	25316	16762	33617	31945	1.6	1.9	5.4	6.6	7	10.3	1.8	2.1	60.8	58.6	23.3	20.5	8361.5	11351.2	1886	2771.5
Bukhara	26.6	2.8	4.5	5.4	0.7	2.8	0.1	3.5	0.1	2.2	0.2	0.2	0.2	-0.1	4.6	0.1	0.2	1	2.6	67.3	1.7	-	-	-	-
Tashkent	50.8	3.6	6.9	5	4.3	7.2	0.2	5.6	0.4	6.2	0.6	0.3	0.3	0.2	11.2	0.4	0.3	1.1	4.2	38.2	4	-	-	-	-
Central_Europe	20.5	18.6	10.7	5.7	1.7	4.8	0.7	7.7	3.6	15.8	0.5	1.6	2.1	-0.1	1.5	1.1	1	0.8	6.9	8.4	6.8	92306	54865	133818	100703	5.5	6.6	5	5.6	3.4	5.3	12.6	14.1	43.7	42.6	29.8	25.7	7242.6	8747.4	3192.6	3516.2
Albania	19.8	12.8	11.6	2.5	1.4	4.2	0.9	6.6	0.9	10.4	0.6	2.6	1.4	-0.2	2.8	1.5	2	2.1	7.1	20.7	8.3	1580	938	2310	1774	4.5	5.6	1.4	1.6	2.6	4.3	9.1	10.4	42.1	42.6	40.3	35.5	219.2	281.7	63	74.2
Bosnia_and_Herzegovina	29.8	16	17.8	4.2	1.1	3.5	0.6	6.6	2.4	15	0.4	1.4	1.2	-0.2	2.4	0.9	1.3	1.7	4.9	11.4	7.5	3666	2440	4874	4710	5.3	6.2	11.3	13.3	1.5	2.3	11.2	12.9	36	34.9	34.6	30.4	192.3	267	45.1	65.4
Bulgaria	19.7	12.7	13.6	3.4	1.3	5.7	0.5	6.1	1.8	15.5	0.3	1.2	1.1	-0.2	2	0.6	3	1.2	8	14	8.2	9265	5472	13561	9724	4	5	3.6	4.1	2.1	3.5	7.1	8.1	43.7	44.3	39.6	34.9	431.8	521.2	250.5	276.8
Croatia	18	15.4	8.6	5	1	5.1	1	9.8	1.7	23.1	0.7	1.3	2.1	-0.3	1	1.4	1	1.3	5.3	8.9	6.5	3024	1726	4502	3134	7.1	8.8	5.7	6.2	1.6	2.7	12.5	14	44.7	44.2	28.3	24.1	130.4	152	75.3	78.4
Czech_Republic	16.8	23.3	7.9	7.8	1.9	5.6	0.9	8.8	4.2	16.7	0.6	1.7	2.1	-0.1	0.5	1.2	0.2	0.5	5.4	5	6	6263	3414	9521	6572	6.8	8.2	8.3	8.6	4.6	7.3	12	13	50	47.9	18.2	15	575.2	660.2	342.5	344.5
Hungary	16.5	16.1	8.2	7.4	1.4	4.9	0.7	8.8	3	21.8	0.8	1.4	2.2	-0.2	0.9	0.8	0.5	0.6	6.8	7.7	6.2	7200	3958	10902	7529	8.8	10.8	5.1	5.3	1.4	2.3	15	16.5	50	48.7	19.6	16.4	493.5	575	285.4	289.9
Budapest	19.5	14.8	7.4	7.4	1.4	4.9	0.7	8.3	3.2	25.6	0.8	1.5	2.2	-0.1	0.8	0.8	0.4	0.5	6.3	7.1	5.9	-	-	-	-
Macedonia	31.6	13.2	18.4	2.4	1	4	0.4	4.6	1.4	12.7	0.3	2.1	0.8	-0.2	2.7	0.7	1.9	1.6	8.6	15.1	8	2845	1957	3718	3380	4	4.8	7.2	8.8	1	1.5	8.5	10.1	31.9	31.8	47.4	43	221.9	292.4	104.2	146.8
Montenegro	21.6	10.5	14.5	2.6	0.8	3	0.5	5	1.6	12.9	0.3	1.6	0.9	-0.2	3.6	0.9	2.7	3.8	6.5	20.4	8.2	599	370	850	652	1.9	2.4	4	4.6	1.3	2.1	13	15.1	34.5	35.2	45.5	40.7	48.3	60.4	16	18.8
Poland	22.7	24.6	8	6.9	2.1	4.8	0.8	8.5	5.7	12.2	0.5	1.7	3	-0.1	0.9	1.5	0.2	0.4	7	4.5	6.5	27725	16919	39238	31196	5.5	6.4	5	5.4	5	7.7	17.5	19.1	43.9	41.9	23.2	19.5	2428.9	2933	1034.6	1189.6
Warsaw	24.3	24.7	7.4	5.3	2.5	4.6	0.7	8.8	7.1	12.4	0.5	1.8	3.5	0	1	1.3	0.2	0.4	7.4	4.1	6.3	-	-	-	-
Romania	15.9	12.8	11.2	4.8	1.4	4.9	0.6	6.8	1.8	21.7	0.5	0.9	1.4	-0.2	1.8	0.6	2	0.7	8.1	11.3	6.8	14936	8195	23045	14974	5	6.4	2.3	2.4	3.5	5.8	8.5	9.6	44.5	44.6	36.3	31.2	1011.6	1168.3	561.5	559.4
Serbia	26.5	10.9	19.7	3.1	1.1	3.7	0.4	5	2.5	16.4	0.4	1.9	1	-0.1	3.9	0.5	2	1.1	6.2	12.6	7.7	10974	7110	14947	12615	5.3	6.4	6.1	7.1	1.9	2.9	11.6	13.3	37.3	36.9	37.7	33.3	1010.4	1282.8	187.4	237.7
Belgrade	25.7	10.6	26.3	3.2	1.3	3.9	0.3	4.5	2.7	15.4	0.4	1.3	0.9	-0.1	3.7	0.4	2.4	0.6	5.1	9	8	-	-	-	-
Slovakia	18.4	20.1	7.7	7.8	2	5.2	0.7	8.3	3.8	16.4	0.7	1.6	2.3	-0.2	0.8	0.8	0.4	0.7	7.6	7.1	6.4	3420	1909	5135	3586	3.7	4.5	3.6	3.8	5.1	8.1	9.7	10.7	56.5	54.9	21.4	18	381.9	442.3	179.5	186.8
Slovenia	16.9	17.4	5	6	0.9	6.6	1.2	12.6	0.9	22	0.9	1.3	2.5	-0.3	0.5	1.5	0.4	1.4	5.2	8	6	808	457	1215	857	7.7	9.1	6.3	6.4	7	10.9	19	20.3	34.9	33	25.1	20.4	97.3	111.1	47.6	47.7
Eastern_Europe	11.8	11.5	7.4	8.8	1.3	5.5	0.6	6	1.4	8.4	0.6	1.4	1.3	-0.2	3.2	0.6	2.3	3.2	14.6	12.7	9.6	123227	57686	205136	117852	3	3.9	2	2.1	1.9	3.2	5	5.7	60.4	61.3	27.8	23.8	8485	9658.8	3879	3454.8
Belarus	16.3	21.2	6.7	10.7	2.7	4.4	1.1	8.3	3.2	8.2	0.6	1.8	2.7	-0.3	1.5	1	0.7	0.7	9.9	6.7	8.3	8681	4578	13454	8560	2.8	3.5	0.6	0.7	1.1	1.8	4.7	5.4	67.9	68.7	22.9	19.9	308.1	352.8	213.5	212.4
Gomel	20.9	19.2	8	8.4	2.3	5	1	7.8	2.6	7.4	0.6	1.6	2.3	-0.4	1.9	0.8	1.4	1.1	11.5	8.5	9	-	-	-	-
Estonia	5.7	12.5	2.9	14.2	0.8	6.7	0.8	5.7	1.6	16.8	0.1	1.5	2.1	-0.2	1.1	1.7	0.2	0.7	11.3	9.3	10.3	136	9	323	98	3.9	5.3	3.4	3.4	2.5	4.1	12.9	14.4	59.7	58.3	17.5	14.5	9.9	8.8	6.9	3.6
Latvia	11.7	15.3	3.8	12.9	1	5.4	1.1	7.1	2.1	17.1	0.5	2.5	2.4	-0.3	1.7	1.7	0.3	0.6	8.1	7.8	8.9	1100	513	1849	1023	2.5	3.3	3.3	3.5	1.7	2.9	7	8	54.7	55.6	30.8	26.6	48.9	54.4	27.2	23.7
Lithuania	10.2	18.8	4.7	17.6	1.3	4.1	1.1	8	2.7	12.3	0.5	1.6	2.1	-0.3	1.4	1.6	0.4	0.5	7.5	5.8	8.4	1274	534	2229	1168	3.4	4.5	1.7	1.8	1.9	3.2	7.1	8	62.8	62.9	23.1	19.6	55.8	61.1	32.9	26.8
Kaunas	12	17.3	4.6	24.5	1.3	3.7	0.9	7.5	2.7	11.7	0.4	1.5	1.9	-0.2	1.4	1.3	0.4	0.4	6.9	4.7	7.1	-	-	-	-
Moldova	13.1	14.2	9.8	5.6	1.6	3.9	0.7	7.3	2.3	16.3	0.5	1.1	1.7	-0.4	2.8	0.7	2.7	0.8	11.8	9.4	7.2	2074	1009	3377	2024	3.6	4.7	1.6	1.7	2.8	4.7	4.7	5.3	61.2	61.4	26.2	22.3	147.4	168.8	53.9	50.1
Russian_Federation	10.9	9	6.2	8.7	1	6.2	0.5	5.4	0.8	7.9	0.6	1.4	0.9	-0.1	3.6	0.4	2.1	4.5	15.9	14.5	10.4	68482	30672	117145	64298	3.4	4.5	2.9	3.1	2.3	3.8	5.6	6.5	53.9	54.6	32	27.5	5954.6	6752.4	2758.5	2385.5
Saint_Petersburg	8.2	9.2	3.3	13.8	0.8	9.3	0.8	6.6	0.9	14.5	1	2.6	1.6	0	4.2	0.7	0.2	0.6	15.5	6.9	7.5	-	-	-	-
Astrakhan	12.1	4.4	5.6	5	0.8	3.2	0.2	3	0.4	2.9	0.2	0.5	0.4	-0.1	1.5	0.1	1.5	3.2	7.2	55.3	4.7	-	-	-	-
Moscow	13.8	7.8	5.2	12.2	0.4	9.6	0.3	4.6	0.6	15.3	1.4	3	1.3	0.1	4	0.4	0.4	0.4	18.8	5.8	8.3	-	-	-	-
Tyumen	13.4	9.9	4.7	8.7	0.9	7.2	0.3	6.1	0.3	5.3	0.8	1	0.5	-0.1	5	0.1	1.5	5.8	19.3	9.5	13.2	-	-	-	-
Berezniki	13.9	9.6	5.4	9.1	0.6	6.1	0.3	5.5	0.3	6.2	0.8	1.1	0.6	-0.1	3.5	0.1	0.9	4.7	17.4	13.7	14.1	-	-	-	-
Dzerzhinsk	11.6	10.7	5.5	7.5	0.5	4.9	0.7	7.3	0.8	10.7	1	1.9	1.4	-0.2	4.2	0.9	1	0.9	17.5	11	11.7	-	-	-	-
Ukraine	14	14.8	10.5	8	1.7	4	0.6	6.6	2.2	8.4	0.6	1	1.7	-0.3	2.8	0.7	3.3	0.8	13.5	10.7	8.4	41480	20371	66759	40682	2.3	3	0.7	0.8	1.4	2.4	3.9	4.5	69.6	70.3	22	19	1960.3	2260.6	786.2	752.6
Nikolaev	14.2	13.5	10.8	8.3	1.6	3.9	0.8	5.9	1.6	7.8	0.5	0.9	1.4	-0.3	3	1	4.9	0.8	13	12.1	8.7	-	-	-	-
Rovno	19.9	19.5	8.4	5.8	2.1	4.2	0.7	8.6	3.8	9.5	0.6	1.4	2.3	-0.4	2.2	0.8	1.1	0.6	12.6	8.6	7.6	-	-	-	-
Australasia	6.9	9.3	7	1.1	1.2	6.2	0.4	4.3	0	2.5	0.1	0.3	0.9	0	0.4	3.2	1.1	10.8	2.6	15.1	33.6	2147	597	4218	2090	14.2	17.9	10.1	9.6	4.7	7.3	17.3	18.2	36.8	33.8	16.8	13.2	523.5	579.7	332.4	235.6
Australia	7	8.8	8.1	1.1	1	6.6	0.4	4	0	2.7	0.1	0.2	0.8	0	0.4	3	1.3	12.1	2.9	16.6	30	1802	516	3516	1757	14.2	17.8	10.5	10	4.8	7.4	17.7	18.5	36.1	33.1	16.7	13.1	456.5	505.4	288.7	205.3
Sydney	7.6	12.6	14.4	1.6	1	7.6	0.3	3.7	0	3.3	0.1	0.3	0.9	0	0.7	1.7	0.5	9.1	2.4	15.3	24.5	-	-	-	-
New_Zealand	6.6	12.5	0.7	1	2.9	3.8	0.3	6.5	0.1	1.6	0	0.4	1.4	-0.1	0.3	4.2	0.2	2.9	1	5.8	54.5	346	81	702	333	14.2	18	7.5	7.2	4.5	7	15.7	16.6	40.8	37.6	17.4	13.7	67	74.3	43.7	30.4
Auckland	6.5	10.5	0.6	1.6	2.8	4.4	0.3	6	0.1	1.9	0	0.4	1.4	-0.1	0.4	4.2	0.1	1.9	0.8	5.5	57.3	-	-	-	-
High_income_Asia_Pacific	17.3	18.6	5.3	6	7.3	8.4	1.5	8.9	3.1	6.9	-0.6	1.6	1.5	0.2	4.2	1.6	0.9	1.9	9.5	6.6	6.8	59889	34089	90490	67774	8.3	9.3	5.8	6.1	15.8	22.8	20.3	20.6	23.3	20.7	26.5	20.6	6092.7	7107	4360.9	4401.9
Brunei	7.6	2.9	4	4.2	1.5	3.4	0.6	12.5	0.6	10.5	-0.4	1	0.8	0.4	3.4	2.7	0.6	4	11.9	1	34.4	35	11	68	33	6.3	8.2	25.5	25.2	5.7	9.2	10.9	11.8	33.7	31.4	17.9	14.2	13.7	15	11.4	8.3
Japan	13.5	19.5	4	6.3	6.1	7.8	1.7	8	3	6.7	-1	1.4	1.4	0.4	3.7	2.1	1.1	2.4	9.5	7.9	8.2	38942	20649	61823	42858	8.1	9.1	2.7	2.5	18.2	26.7	20.7	20.5	24.7	21.8	25.7	19.4	2760.6	3113.8	2906.6	2691.2
Tokyo	15.1	20.4	3.1	6.8	5.2	8.9	1.5	8.3	2.1	4.9	-0.5	1.5	1.3	0.8	2.7	2.4	1.1	2.1	11.7	6.3	9.5	-	-	-	-
Osaka	15.1	19	4.2	6.3	6.6	8.8	1.7	7.9	3	7.1	-0.9	1.4	1.3	0.3	4.5	1.9	1.1	2.3	7.8	8	7.8	-	-	-	-
Fukuoka	17.7	18.1	5.1	5.5	7.6	7.1	1.9	7.1	4.1	8.5	-1.4	1.3	1.3	-0.1	5.3	2.5	0.7	1.4	8.5	9.5	6.1	-	-	-	-
Okayama	13.3	20.5	4.7	6.7	7	6.9	1.7	8.3	3.2	7.3	-1	1.2	1.3	0	4.3	1.5	1.2	2.4	7.8	8.5	6.6	-	-	-	-
Yamaguchi	12.6	18.2	5	5.9	7.5	7.3	1.6	7.4	3.8	8.4	-1.3	1.2	1.3	-0.1	5.2	1.7	0.8	1.8	8.6	9.6	6	-	-	-	-
South_Korea	26.6	18.5	6.1	5.4	9.2	9.4	1.4	9.3	3.4	6.8	-0.2	1.9	1.9	0.1	4.7	1	0.6	1.2	9.6	5.5	4.4	19685	12741	26753	23414	8.9	9.7	12.2	13	10.4	15	19.9	21	19.8	17.9	28.8	23.3	2879.8	3470	1215.5	1465.4
Seoul	27.4	17.5	6	5.3	9.7	9.8	1.2	9	3.3	6.6	-0.1	2	1.9	0.1	4.8	0.8	0.6	1.1	11	4.8	4.3	-	-	-	-
Busan	24.3	18.9	5.6	5.7	8.4	10.9	1.7	8.9	3.4	7.1	-0.4	1.7	1.8	0	4.9	1.4	0.7	1.3	7	6.6	4.5	-	-	-	-
Cheonan	28.6	19.3	6.5	5.6	8.9	9.1	1.3	9.7	3.2	6.4	0.1	2	2	0.2	4.2	1	0.6	1.1	9.2	5	4.6	-	-	-	-
Gwangju	27	19.8	6.3	5.6	8.9	8.5	1.5	10.8	3.4	7	-0.5	1.5	1.7	-0.1	4.3	1.4	0.6	1.1	7.3	6	4.7	-	-	-	-
Jinju	27.7	19.7	6.1	5.4	8.7	7.8	1.6	10.7	3.6	7.2	-0.5	1.7	1.8	-0.1	4.4	1.2	0.7	1.4	7.4	6.7	4.5	-	-	-	-
Pyongyang	52.9	16.4	5.8	5	15.1	8	1.2	7.6	3.4	7.5	-1	1	1.4	0	6.8	0.5	0.6	1	10.9	4.8	4	-	-	-	-
Singapore	18.5	4.2	16.9	9.3	1.5	3.5	0.2	18.3	0.4	12.1	-0.2	0.3	0.3	0.1	5.9	3.1	0.1	2.6	7.1	0.4	13.8	1226	688	1846	1469	5.7	6	2	1.9	24.7	34.7	15.5	14.9	37.3	31.6	14.8	10.9	438.6	508.3	227.3	237.1
High_income_North_America	7.8	10.2	6.6	5.1	2	9.1	3.2	11.7	0.3	7.5	1.4	2.3	5.7	0.1	2.9	1.5	1.2	12.2	2.7	2.2	11.9	50594	17329	93521	49670	14.4	18	9.1	8.6	4.5	7	17.7	18.6	40.5	37.1	13.8	10.7	8634	9551.6	5752	4256.8
Canada	7.3	12	3.1	7.5	0.6	10.2	2.2	7.6	0.8	14	0.1	0.8	4.3	0.1	1.3	2.3	0.4	18.5	3.1	0.9	10.4	3686	1157	6967	3632	12.6	15.6	9.1	8.6	5.4	8.2	22.5	23.5	37.1	33.7	13.3	10.4	592.7	655.9	380.3	274.7
Montreal	9.1	10.9	1.6	8.7	0.7	13.8	1.8	7.4	0.8	22.7	0	1	5.2	0.1	1.3	3.4	0.3	7.2	2.6	0.5	10.1	-	-	-	-
Victoria	6.3	6.5	0.6	5.8	0.7	12.3	2.9	7.2	0.5	14.6	2	1.6	5.6	0.1	2.2	1.5	0.2	19	4.1	1.5	11	-	-	-	-
Greenland	5.3	13.1	4	2.3	0.8	2.5	2.1	7.6	6.1	2.2	-6.1	0.6	1.8	-0.2	1	9.4	0.7	19.6	2.7	8.9	21	3	0	8	3	11.8	15.4	4	3.9	3.8	6	26.4	28.4	31	28.3	22.9	18	0.7	0.7	0.5	0.3
United_States	7.8	10	7	4.9	2.1	9	3.3	12.1	0.2	6.8	1.5	2.4	5.9	0.1	3.1	1.4	1.3	11.6	2.7	2.4	12.1	46904	16172	86546	46035	14.6	18.2	9.1	8.6	4.4	6.8	17.4	18.2	40.8	37.3	13.8	10.8	8040.6	8895	5371.2	3981.7
Raleigh	7.6	11.7	13	4.6	2	6.5	3.6	14	0.1	6	1.4	2.8	6.1	0	3.7	1.1	0.6	6	2.1	0.6	14.2	-	-	-	-
New_York	7.7	6.4	4.2	4.4	2.4	15.9	2.8	10.5	0.3	13.6	2.9	4.5	9.1	0.4	3.4	1.3	0.2	4.8	2.9	0.4	9.6	-	-	-	-
Philadelphia	8.6	10.5	5.8	6.3	1.9	11.2	3.3	11.7	0.3	10.2	2.2	3.4	7.8	0.4	3.8	1.3	0.2	5.2	3.9	0.4	10.1	-	-	-	-
Houston	9.9	6.9	7.7	10.4	2	8.1	2.8	11.8	0.1	7	0.7	2.5	5.1	-0.1	3.2	2.6	1.2	5.3	1.3	1.1	20	-	-	-	-
Minneapolis	7.4	13.3	8.1	5.7	1.4	7.1	5.4	14.6	0.6	5.3	0.9	2.1	4	0	2.2	0.6	0.6	13.9	3.5	0.9	9.8	-	-	-	-
Portland	8	10.5	1.6	1.6	2.1	13	2.8	10.1	0.3	5.6	1.9	2.2	4.1	0	3.3	1.2	0.5	24.2	2	1.4	11.5	-	-	-	-
Los_Angeles	10.6	3.4	1.2	3.2	3.9	18.3	1.4	8.6	0.1	14.8	2.5	4.8	11.2	0.4	4.8	0.7	1.2	8.7	4.6	3.8	2.3	-	-	-	-
Cleveland	8.8	14.8	8.6	5.7	1.7	8	4	11.7	0.4	6	1.6	1.8	5.4	0.1	2.7	3.4	0.3	9.7	2.6	0.6	11.1	-	-	-	-
Chicago	9	12.3	7.9	5.8	2	10.7	4.9	12.6	0.4	6.9	1.6	2.5	5.8	0.2	2.5	1.9	0.6	7.8	2.5	0.6	10.5	-	-	-	-
Springfield	6.5	8.3	3.9	4	1.5	10.2	2.9	12.8	0.5	9.8	2.1	2.7	7.9	0.1	3.8	1.1	0.2	8.9	4.4	0.7	13.7	-	-	-	-
Gainesville	6.5	5.9	7.4	3.5	1.8	6.8	3.1	11.9	0	5	0.7	1.9	5.2	-0.2	3.2	2.3	1.4	12.6	2.6	1.1	23.8	-	-	-	-
Killeen	7.4	11.7	8.9	7.1	2.1	6.5	3.2	15.3	0.1	5.7	0.2	2	4.8	-0.1	3	1.1	0.9	6	3.3	1.7	16.5	-	-	-	-
Modesto	12.1	11.3	1	2.6	4.2	10.3	1.9	8.5	0.2	5.2	2	2.6	5.8	0.2	3.5	1.2	3.3	25.9	2.8	1.3	6.4	-	-	-	-
Southern_Latin_America	15.3	5.8	2.7	3.1	0.3	11.6	0.3	7.7	0	7.6	0.3	0.6	2.2	0	2.6	0.7	1.3	19.4	4.5	9	20.2	18377	9779	28513	20581	11.3	12.8	10.6	10.2	15.6	22.8	10.5	10.6	30.1	26.7	21.9	16.8	4440.3	5132.3	2274.4	2215.7
Argentina	13	5.7	1.6	3.7	0.2	11.1	0.4	9	0	5	0.4	0.5	2.9	0	2.8	0.8	0.9	12.9	4.5	13.2	24.4	12197	6138	19540	13619	11.2	12.5	10	9.3	18.9	27.6	10.1	10	30.5	26.5	19.2	14.2	2779.6	3159	1557.7	1435.2
Buenos_Aires	11.5	8.2	1.2	5.5	0.2	17.7	0.4	10.5	0	5.6	0.6	0.7	4.6	0	3.3	1.7	0.4	6	5.4	8.5	19.7	-	-	-	-
Cordoba	13.9	3	1.5	2.5	0.2	6.8	0.2	10.2	0	3.5	0.2	0.4	2.1	0	2.9	0.2	1.1	16.8	4.3	13.6	30.5	-	-	-	-
Chile	21.9	5.8	4.5	2.1	0.2	11.7	0.3	5.6	0	11.4	0.2	0.7	1.1	0	2.5	0.5	2.1	30	4.3	3.2	14.1	5409	3295	7651	6199	11.3	12.9	11.9	12.4	9	13.6	10.8	11.4	29.5	27.3	27.4	22.3	1521.2	1821.2	631.4	712.4
Santiago	28.9	4.6	4.7	2.6	0.3	16.8	0.1	5.7	0	15	0.2	0.9	1.5	-0.1	3	0.4	2	27.5	5.4	2.5	6.9	-	-	-	-
Uruguay	9.8	7.5	1.7	5.6	0.4	18.3	0.3	10	0	5.8	0.4	0.5	3.6	-0.1	2.2	1.9	0.4	7	5.6	7.2	21.6	772	345	1322	763	13.7	16.7	10	9.5	8.5	13.2	14.2	14.8	28.9	26.5	24.8	19.3	139.6	152	85.4	68.1
Western_Europe	11.7	21.7	3.7	6.3	1.1	7.1	1.5	10.4	1	9.9	1	2	2.3	-0.1	0.9	4.5	0.4	1.5	5.1	10.1	9.4	114536	56831	185059	118698	12.6	15.1	8.9	8.7	6.8	10.4	18.1	18.8	34.3	31.7	19.4	15.3	14862.6	16717.2	8532.8	7598
Andorra	8.8	16.3	2.6	4.1	0.7	6.7	1.5	11.6	0.5	8	1.1	1.8	2.3	-0.5	0.8	3.8	0.9	4.3	6.2	15.4	11.9	10	4	17	10	15.6	18.7	6.3	5.9	6.9	10.5	24.3	24.8	31.6	28.4	15.3	11.7	0.9	1	0.7	0.5
Austria	12.1	20.7	5.1	8.4	1.5	8.2	1.1	12	1.8	15	1.1	2	2.5	-0.3	0.5	1.3	0.2	0.6	5.6	6.8	6.2	2358	1136	3824	2368	10	12.3	10.9	10.8	2.8	4.4	15.1	16.2	46.8	44.5	14.5	11.7	309.8	347	167.5	148.5
Vienna	14.5	19.9	5.8	8	1.4	8.1	0.9	10.2	2.5	18.6	0.9	1.7	2.8	-0.1	0.5	1.1	0.3	0.5	5.6	5.5	5.9	-	-	-	-
Belgium	12.8	29.2	2.4	9.1	1.3	8.1	1.5	9.6	0.9	7.2	1.1	2.1	2.1	0.3	0.4	5	0.1	0.6	5	4.9	8.8	3458	1798	5471	3717	15.2	17.6	5.6	5.2	10.6	15.8	20.6	20.8	29.5	26.4	18.5	14.1	584.9	657.4	270.9	245.6
Antwerp	14.1	28.4	2.7	11.8	1.2	7.7	1.5	9.2	0.9	6.8	0.9	2.1	2.2	0.4	0.4	4.9	0.1	0.6	5	4.9	8.5	-	-	-	-
Cyprus	15.2	7.8	16.6	3.3	2.3	4.4	0.5	5.4	0.9	2.4	0.4	1.3	0.7	-0.2	1.6	1.4	0.5	0.3	6.6	35.8	8.1	378	201	577	392	10.8	13	16.9	17.2	3.1	4.9	12.9	13.8	39.1	37	17.4	14.2	163.3	185.9	36	34.9
Denmark	10.2	26.1	3.2	7.1	0.8	5.7	2.3	8.4	1.3	9.4	0.5	1.5	2.5	0	0.5	8.5	0.1	0.6	4.4	5.7	11.4	1348	633	2236	1403	18.3	21.6	9.1	8.5	7.8	11.7	21	21.3	26.3	23.5	17.6	13.4	154	171.2	80.7	66.8
Finland	5.2	11.8	2.4	9.8	1	9.8	0.7	5.4	1.4	14.1	0.1	1.7	3.7	-0.2	0.9	1.8	0.1	0.9	12.1	12	10.5	280	6	741	254	6.6	8.9	3.4	3.4	2.1	3.5	12.8	14.2	54.3	52.7	20.8	17.3	21.3	23.9	14.4	9.2
France	11.6	21.4	1.8	5	1.2	7.2	1.4	11.8	0.7	12.5	1.4	2.5	2.6	-0.1	0.7	5.1	0.5	1.5	5.5	7.5	9.8	13251	6545	21491	13733	9.1	10.8	9.6	9.2	8.6	13.2	24.2	25	29.1	26.6	19.5	15.2	2556	2857.5	1510.4	1317.2
Paris	14	18.7	1.3	4.2	1.6	9.4	1.1	9.9	0.6	20.5	1.7	3.3	3.2	0.1	0.7	3.6	0.1	0.6	5.2	5.5	8.5	-	-	-	-
Le_Mans	13.6	25.5	1.4	4.2	0.9	5.5	2	12.4	0.7	8.6	1.2	2.1	2.7	-0.2	0.6	6.8	0.1	0.9	5.1	8.7	10.8	-	-	-	-
Germany	11.9	28.5	4.9	7.9	1.7	8.7	1.5	10.7	1.2	8.1	1	2.8	1.4	0	0.3	3.7	0.1	0.6	4.6	4.6	7.6	26869	13026	43657	27266	10.8	13.2	8.8	8.6	4.9	7.7	16.2	17.2	42.1	39.5	17.1	13.7	2929.4	3278.6	1453.2	1279.8
Berlin	16	29.7	5.3	6.5	1.8	9.3	1.7	9.5	1.8	8.2	0.8	2.6	1.4	0	0.4	4.4	0.1	0.5	4.4	4.2	7.5	-	-	-	-
Halle	14.6	28.7	5.9	8.6	1.7	8.2	1.6	11.3	1.4	7.7	1	2.6	1.3	0	0.3	2.8	0.1	0.5	4.6	4.6	7.2	-	-	-	-
Oldenburg	13.2	33.3	3.7	7.8	1.1	6	1.7	8.5	1.1	4.8	0.6	1.7	1.4	0.3	0.3	11.6	0.1	0.6	3.2	3.7	8.6	-	-	-	-
Greece	14.6	9.8	14.7	3.3	1.4	5.1	1.1	5.6	1.1	8	0.6	1	0.9	-0.2	1.2	1.6	1.7	1.4	6.4	25.2	10.2	5592	3019	8723	5806	9.6	11.5	3.2	3.2	7.3	11.5	16	17.1	36.8	34.7	27.1	22	595.4	675.4	278.6	265.9
Thessaloniki	15.9	13.8	16.5	3.4	1.2	4.8	0.8	6.1	1.2	9.3	0.6	1.1	0.9	-0.2	1.4	1	2	4.1	8.8	14.4	8.9	-	-	-	-
Iceland	5.6	13.6	0.3	0.7	0.5	6	0.3	1.6	1.7	1.1	-1.4	0.2	2.4	0	0.2	7.7	0.1	2.2	2.4	20.7	39.5	14	1	32	13	11	13.7	4.8	4.4	8.1	12.4	18.8	19.5	43.2	39	14.2	11	3.4	3.8	1.5	1
Ireland	7.7	25.6	1.4	2.7	0.4	3.8	1.3	6.2	2.9	1.9	0.2	1.2	1.3	-0.1	0.3	16.5	0.1	1	2.1	11.5	19.8	496	171	922	499	15.1	18.4	5.5	5.1	8.4	12.7	17.3	17.7	38.5	34.5	15.1	11.6	86.6	95.8	64.2	47.3
Israel	19.7	9.9	10.2	9.7	1.1	4.5	0.3	7.1	0.4	1.7	0.2	0.5	0.3	-0.2	3.8	1.2	0.3	0.1	5.2	38.1	5.5	2161	1263	3119	2436	10.1	11.4	19.4	19.6	7.9	11.8	15.6	16.2	29.6	27	17.5	13.9	1252.6	1460.9	622.5	664.7
Tel_Aviv	21.6	9.9	10.6	9.6	1.1	4.6	0.4	7.2	0.4	1.7	0.2	0.6	0.3	-0.2	3.9	1.2	0.3	0.1	5.3	37.1	5.8	-	-	-	-
Italy	15.6	18.4	3.7	5	0.6	4.9	1.6	12.8	0.5	16.7	1.4	1.3	3	-0.3	1	2.9	0.9	1.6	4.8	10.7	8.4	24366	13450	37014	25517	11.6	13.8	12.1	12.3	3.8	6	16.9	18.1	33.1	31.4	22.5	18.3	2191.4	2499.3	1166	1140.9
Palermo	15	5.7	5	3.3	0.7	3.7	1.2	7	0.6	9.7	0.7	0.7	1.3	-0.4	1.2	4	1.2	1.6	5.7	28.1	18.8	-	-	-	-
Milan	23.4	21.6	1.9	4.5	0.5	5.5	1.3	14.3	0.3	23	2	2	4.7	-0.1	0.8	1.8	0.5	2.1	4.1	4	5.1	-	-	-	-
Luxembourg	9.9	29	2.9	6	1.8	8.8	1.4	13.3	0.8	6.7	1.3	2.2	1.9	0.1	0.4	3.2	0.1	0.6	5.9	5.7	8	85	38	144	85	12.5	15.2	6.5	6.2	6.3	9.7	20.7	21.7	34.6	31.9	19.5	15.3	20	22.2	9.7	8
Malta	12.4	5.8	4.3	2.7	0.5	2.8	0.8	5.7	0.3	5.3	0.7	0.6	0.8	-0.3	1	6.4	1.2	1.3	4.6	39.1	16.4	135	65	220	138	6.8	8.2	10	9.9	7.8	12.2	12.1	12.8	46.7	43.7	16.7	13.3	14.3	16	8.3	7.4
Netherlands	12.4	29.3	3.2	7.6	1.2	7.6	1.8	10.6	1.1	6.2	0.8	2.1	2.4	0.3	0.4	5.4	0.1	0.6	4.9	5.1	9.5	4574	2378	7212	4847	16.4	19.2	7.7	7.3	7.5	11.3	24.3	24.8	25.7	23.2	18.4	14.1	595.9	668.5	320.8	287.3
Zwolle	11.8	31.5	3.5	6.8	1.1	7	1.9	10.7	1.2	5.4	0.7	1.9	2.1	0.3	0.3	6.1	0.1	0.6	4.5	4.5	9.7	-	-	-	-
Norway	6.5	10.2	1.6	5	1	8.3	1.1	4.4	1.4	10	-0.6	1.3	2.3	-0.1	0.6	5.3	0.2	1.4	10.6	18	18	384	90	783	385	15.7	19.2	6.7	6.1	9.3	13.9	17.2	17.5	33.6	29.9	17.5	13.3	49	54.3	32.5	22.5
Portugal	8.6	14.2	1.8	3.8	0.2	7.1	0.7	6.8	0.3	6.7	0.2	0.7	1.5	0	0.7	12.6	0.7	15.9	5.6	8.6	11.9	2202	884	3989	2202	12.1	14.7	13.5	12.7	12	18.3	10.9	11.3	22.9	20.8	28.6	22.1	174.8	192.6	153.7	117.9
Spain	9.9	13.5	2.7	4.9	0.5	9.5	2	9.4	0.4	8	1	1.6	2.7	-0.2	0.9	6.4	0.5	3.7	5	16.9	10.5	9026	4145	15201	9163	19.1	22.9	9.5	9	6.3	9.5	17.6	18.1	28.6	25.9	19	14.7	868.1	955.4	795.8	644.2
Madrid	10.1	9.9	2.1	4.3	0.8	16.5	1.2	9.5	0.5	14.3	1.6	2.6	4.2	0.1	0.7	3.5	0.3	2.8	4.4	13	7.8	-	-	-	-
Toledo	8.5	14.8	8.1	6.1	1.5	8.1	4.9	12.4	0.4	6.1	1.4	1.9	5.1	0.1	2.6	2.6	0.4	9.5	2.7	0.6	10.5	-	-	-	-
Sweden	5.7	16.2	2.4	10	0.8	8.8	1.4	6.5	1.5	10.2	0	1.5	2.6	-0.2	0.8	4.4	0.1	1.1	9.2	10.5	12.1	614	51	1445	583	10.2	13.1	9.4	9	5.5	8.7	13.3	14.2	42.7	39.9	18.8	15.1	67.7	75.5	25.4	16.8
Switzerland	10.2	20.1	2.4	6.9	1.5	8.2	1.3	14.7	0.6	11.8	2.2	5.2	2.5	-0.4	0.7	1.8	0.2	0.9	5.8	6.2	7.1	1398	627	2367	1404	10.8	13.3	8.6	8.4	5.7	8.9	17.9	18.8	40.4	37.5	16.5	13.1	219.8	244.4	139.9	115.8
Lausanne	12.3	19.2	2.2	10.7	1.3	7.5	1.2	14.2	0.5	10.6	2.1	4.7	2.5	-0.4	0.7	2.1	0.2	0.8	5.5	6.7	7.6	-	-	-	-
United_Kingdom	10.5	26.6	1.8	6.8	1.1	6.8	1.7	8.9	2.4	5.6	0.7	1.9	2.8	0	1.5	6.1	0.1	0.7	4.3	8.2	11.9	15518	7290	25840	16453	16.9	19.6	3.6	3.3	11.8	17.4	18.4	18.3	32.7	28.8	16.7	12.5	2001.9	2228.4	1379	1155.2
Sheffield	11.6	27.5	2.2	8.6	1.3	7	1.4	8.4	2.9	5.7	0.7	2	2.8	0.1	1.6	4.8	0.1	0.7	4.1	7.7	10.6	-	-	-	-
London	13	25.3	1.6	6.1	1.2	8.2	1.6	9.6	2.5	7.5	0.9	2.3	3.2	0.1	2	4.9	0.1	0.7	5	6.6	10.5	-	-	-	-
Manchester	11	26.8	1.8	7.7	1.2	6.3	1.5	8.3	2.8	5.2	0.5	1.9	2.6	0	1.4	5.9	0.1	0.7	4.4	8.9	12	-	-	-	-
Monaco	11.4	23.5	2.3	4.2	0.7	5.1	1.2	12.5	0.4	14.6	1.3	1.6	2.7	-0.2	1	9.2	0.5	1.8	4.3	5.9	7.3	15	7	24	15	7.8	9.3	2.9	2.8	8.7	13.2	31.1	32	31.8	29	17.7	13.8	1	1.1	0.5	0.4
San_Marino	9.8	20.6	4.4	5	0.7	5.2	2.3	12.3	0.8	13.6	1.1	1.1	2.4	-0.4	1	3.9	0.7	1	5.2	11.3	7.7	5	2	9	5	9	11.2	6.5	6.3	5.6	8.9	23.2	24.7	31.2	29.3	24.5	19.6	0.8	0.9	0.2	0.2
Andean_Latin_America	25.9	7.5	0.4	3.5	0.4	22.5	0.1	8.2	0	6.4	0.1	0.5	0.5	-0.1	3.7	1	0.3	14.2	2.9	6.1	21.7	15247	9354	21463	21966	7.5	7.9	13.9	13.8	23.5	32.3	5.9	6	29	24.7	20.1	15.4	9905.8	13871.4	5160.3	7036
Bolivia	26	2.5	0.4	0.5	0.1	12.7	0	3.1	0	2.1	0.1	0.1	1.1	0	1.2	0	0.5	37.1	3	7.8	27.8	3393	2108	4722	5522	9.2	9.7	15.5	15.9	20	27.8	4.5	4.6	28	24.4	22.8	17.7	2352.9	3739.6	853.2	1346.1
Cochabamba	26.2	1.7	0.3	0.4	0	11.4	0	2.8	0	1.9	0.1	0	1.2	0	1	0	0.5	41.2	3	5.7	28.8	-	-	-	-
Ecuador	18.8	8.7	0.1	11.8	0.2	8.8	0.2	17.9	0	4.1	0.2	1.2	0.2	0	4.8	1.9	0.5	7.4	3.7	8.6	19.7	3853	2181	5678	4518	8.5	9.6	19.6	19.6	13.1	19.6	4.9	5.1	32.8	29.7	21.1	16.5	1948.9	2357.5	1511.9	1653
Quito	17.6	8.6	0	12.7	0.2	8	0.6	18.7	0	3.9	0.2	1.3	0.2	0	4.8	1.6	0.4	6.5	4.1	10.8	17.5	-	-	-	-
Peru	29.6	8.7	0.5	1.7	0.5	30.1	0.1	6.5	0	8.5	0	0.4	0.4	-0.1	4.1	0.9	0.2	9.4	2.6	4.7	20.6	8000	5064	11064	11927	6.4	6.4	10.5	10.6	30.1	39.2	7	6.9	27.5	22.9	18.5	14	5604	7774.4	2795.2	4036.8
Caribbean	16.5	2.8	1.5	9.7	0.4	9.1	0.4	5.5	0.5	15.1	-0.4	0.4	0.6	-0.1	5.4	4.9	1	2.6	1.7	10.8	28.1	14258	7804	21590	19138	6.1	7	13.2	13.5	8.1	13.9	8	7.5	39.2	36.3	25.3	21.8	3142.7	5546.3	1964.6	2889.2
Antigua_and_Barbuda	16.2	1.2	0.7	3.6	-0.1	1.5	0.1	5.5	1.9	14.5	-1.6	0.3	0.2	0	2.6	2.4	0	3.4	1.3	13.1	49.5	28	15	42	29	2.7	3.3	27.8	28.6	8.6	13.6	3.8	4	29.8	28.3	27.3	22.2	6.3	7.3	3.4	3.4
The_Bahamas	13.9	1.4	2.5	6.1	1	5.1	1	6.3	0.6	4.8	-0.4	0.8	2.5	-0.1	2.4	12.2	0.9	4.1	1.5	4.9	42.4	84	43	132	86	3.2	4	19.5	20.2	6.9	11.2	6	6.6	37.6	36.1	26.7	21.9	21.2	24.7	17.7	17
Barbados	19.6	0.1	0	0.5	0	0.2	0	0.8	0	0.9	0	0.1	0.1	0	0.4	1.5	0.2	1.6	0.5	72.4	20.6	155	89	225	172	3.2	3.7	30.6	31.5	10	15.3	3.9	4.2	25.7	23.8	26.6	21.5	21.9	25.5	10.6	11.3
Belize	19.3	1.5	0.8	5.2	0.5	4.1	0.3	6.3	0.5	6.6	-0.3	0.5	0.7	0	2.8	5.6	1.6	16.9	2	2.4	42.1	76	43	110	100	6.6	7.5	25.2	25.5	11.5	17.3	5.1	5.3	29.9	27.2	21.8	17.2	46	63.3	22.2	27.8
Bermuda	7	0.8	3.3	2.7	0.8	3.3	1.1	5.9	0.1	4	0	0.6	3	0	1.4	8.9	-0.5	4.6	1.5	4.7	53.8	8	2	15	7	4.8	6.2	15.6	15.4	5	8.1	14.4	15.7	42.1	40	18	14.6	1	1	1.1	0.7
Cuba	17.5	2.2	1.2	9.9	0.5	19.7	0.6	5.7	0.4	5.1	-0.2	0.5	1.5	-0.2	3.5	7.1	3	3.7	2.5	3.5	29.7	5918	3323	8889	6639	8.4	9.7	5.1	5.1	10.5	16	13.6	14.2	40.7	37.5	21.8	17.3	444.5	526.2	222.6	233.5
Holguin	15.5	2.7	0.9	16.7	0.3	11.6	0.4	4.8	0.5	7.4	-0.5	0.3	1	-0.1	3.9	7.4	1.2	2.4	2.1	4.7	32.2	-	-	-	-
Dominica	16.8	1.3	0.9	3.8	-0.1	1.7	0.1	5.7	1.8	15.6	-1.7	0.2	0.1	0	2.8	1.9	0.3	2.7	1.2	11.8	49.9	29	16	44	33	5.6	6.6	27.1	27.6	8.1	12.7	6.1	6.5	27.8	26.1	25.3	20.4	5	6.1	2.6	2.8
Dominican_Republic	16.8	4.1	2.2	9.6	0.5	7.8	0.6	6.5	0.8	13	-0.7	0.2	0.4	-0.1	7.3	4.6	0	1.9	1.6	6	33.6	3453	1883	5241	3951	3.9	4.9	10.7	11.5	4.6	7.6	4.3	4.9	48.2	47.3	28.3	23.9	1293.6	1677.3	861.1	978.4
Grenada	19.4	0.1	0	0.5	0	0.2	0	1	0	1	0	0.1	0.1	0	0.4	1.8	0.2	1.8	0.5	70.8	21.5	47	27	68	54	3.6	4.2	24.4	25.4	9.6	14.9	4.3	4.6	30.3	28.4	27.7	22.5	10.2	12.4	5	5.5
Guyana	20.5	0.1	0	0.6	0	0.4	0.1	0.8	0	1.7	0	0.1	0.2	0	1.1	1	0.6	4.3	0.8	68.3	19.8	402	235	577	472	2.4	2.9	20.6	22.3	6.3	10	1.8	1.9	37.3	36	31.8	26.8	102.9	133.1	88.2	105.6
Haiti	17.8	3.2	1.8	13	0.3	4	0.4	5.6	0.5	34	-0.4	0.4	0.3	0	8.1	3.5	0.2	1.3	1.3	3.2	19.3	1504	846	2248	4860	5.1	6	13	13.4	13.1	20.4	2.1	2.3	33.7	31.4	32.8	26.4	723.4	2506.9	363.1	1120.5
Jamaica	15.2	2.6	1	15.3	0.4	7.1	0.2	8.1	0.6	14.4	-0.7	1.6	0.3	-0.1	4.5	6.3	0.3	1.8	1.5	4.4	30.3	893	479	1356	967	5.4	6.7	33.2	34.7	3.6	5.8	6.4	7	20.8	20.2	30.6	25.5	198.1	241.3	176.7	183.2
Puerto_Rico	7	2.4	0.6	3	-0.2	2.1	0.1	4.5	1.8	10.8	-1.6	0.1	0.2	0	3.3	4.3	-0.3	3.4	1.2	11.8	52.4	430	104	857	415	9.9	12.6	35.3	33.8	5.8	9.1	6.4	6.8	30.9	28.5	11.8	9.2	44.3	49.1	33.5	23.8
Saint_Lucia	19.4	0.1	0.1	0.8	0	0.3	0.1	1	0	0.9	0	0.1	0.1	0	0.5	1.5	0.2	1.4	0.5	69.8	22.6	71	42	103	81	7.5	8.8	27.2	28.5	7	10.9	4.7	5	22.3	21.1	31.3	25.7	13.3	16.2	6.5	7.2
Saint_Vincent_and_the_Grenadines	19.4	0.1	0	0.7	0	0.3	0.1	1	0	0.9	0	0.1	0.1	0	0.5	1.6	0.2	1.5	0.5	70.1	22.3	57	32	83	65	3	3.5	28.1	29.7	6.4	10.1	3.1	3.4	33.5	31.9	25.9	21.4	11	13.6	5.3	6
Suriname	21.9	0	0	0.6	0	0.4	0.1	0.8	0	1.5	0	0.1	0.2	0	0.5	0.8	0.4	4.9	0.6	70.9	18.3	253	153	357	302	4.4	5.3	16.2	17.7	6.5	10.3	4.9	5.5	33.4	32.1	34.4	29.1	70.9	92.3	55.7	68.4
Trinidad_and_Tobago	19.5	0.1	0	0.7	0	0.3	0	1.4	0	1.1	0	0.1	0.1	0	1.4	1.7	0.4	3.4	0.6	69.5	19.1	813	459	1173	870	2.8	3.4	35.7	37.9	3.3	5.1	3.2	3.5	34.9	33.4	20.1	16.8	123.8	144.3	85.7	91.2
Virgin_Islands_US	8.8	1	0.6	3.3	-0.2	1.5	0.1	4.9	1.9	11.9	-1.6	0.1	0.2	0	2.6	3.8	-0.2	3.5	1.3	12.5	52.7	30	11	54	28	3.1	4.1	19	19.4	2.8	4.6	7.8	8.8	50.1	49	17.1	14.2	3.5	3.9	2.4	1.9
Saint_Kitts_and_Nevis	8.4	1.4	0.7	3.7	-0.1	1.6	0.1	5.5	1.8	13.9	-1.6	0.2	0.2	0	2.9	2.7	0	3.4	1.3	12.8	49.4	8	3	16	8	3.6	4.8	22.2	22.8	6.9	11.5	3.4	3.8	28.3	27.7	35.6	29.5	1.7	1.9	1.2	0.9
Central_Latin_America	20.8	5.8	2.3	8.5	2.4	7.1	0.3	9.8	0.1	15.4	0.1	0.4	1.2	-0.1	4.8	1.4	1.1	7.4	3.6	13.9	14.8	65630	38150	94095	85241	11.1	12.6	22.4	23.1	7.1	11.3	5	5.1	37.9	34.5	16.5	13.4	28833.6	40085.6	14629.7	19242
Colombia	21.3	2.7	1.2	3.4	7.9	9.1	0	9.1	0.3	11	0.1	0.1	0.7	0	3.6	1	0.3	6.4	4.2	23.2	15.8	11818	7074	16861	14390	17.2	19.7	8.9	9.3	6.6	10	7.1	7.5	41.4	38.4	18.8	15.2	9034.2	11517.8	3289.2	3921.9
Bogota	30.5	3.7	1.6	2.8	12.3	12.4	0	8.5	0.4	13.6	0.1	0	0.9	0	4	0.2	0.2	6.8	4.8	16.7	11.1	-	-	-	-
Valledupar	22.2	3.2	0.4	5.5	0.8	6.5	0	10.8	0.1	4	0.1	0.2	0.2	0	3	2.4	0.4	3.8	2.4	40.3	16	-	-	-	-
Costa_Rica	17.3	6.2	0.2	2.8	0.1	5.6	0.1	6.9	0	4.7	0	0.6	0.3	0	3.8	4.1	0.7	2.1	2	26.8	33	888	494	1331	974	14.7	17.2	9.3	9.5	6.4	10	6.3	6.7	45	42	18.4	14.8	446.4	523.6	194.7	201.7
El_Salvador	22.6	5.6	2.7	11.2	0.1	4.3	0.1	6.5	0	29.2	0	0.9	0.1	0	6	1	0.6	3.9	2.1	10.7	15	1803	1064	2571	2502	8.4	9.3	18.6	19.1	12.5	18.2	4.5	4.6	40.5	36.4	15.5	12.3	814.5	1147.3	455.4	610
San_Salvador	22.9	5.6	3	11.1	0.1	4.4	0	6.5	0	30.3	0	0.9	0.1	0	6.1	1	0.6	3.7	2.1	10	14.4	-	-	-	-
Guatemala	27.3	3.1	1.3	5.4	0.1	4.2	0	5.5	0.1	46.1	0	1.2	0.2	0	6.8	0.9	0.8	6.4	1.9	1.8	14.2	3338	2051	4644	7029	5.7	5.8	22.8	22.9	24.5	32.7	2.8	2.7	28	23.6	16.3	12.3	2493.8	4961.3	1344.2	2700
Guatemala_City	33.5	4.2	1.6	4.6	0.1	7.1	0	5	0.1	54.2	0	1.4	0.1	0	6.7	0.5	0.3	3.1	1.3	0.6	9.3	-	-	-	-
Honduras	22.3	4.3	0.8	8.8	0.4	4.8	0.1	7.8	0.2	23	-0.2	1.2	0.2	0	5.3	2.8	1.1	6.3	2.1	7.8	23.1	1581	976	2221	3250	14.1	16.7	6.3	6.8	4.3	6.8	6.9	7.6	37.3	35.8	31.1	26.3	1017.8	2269.5	590.5	1247.5
Mexico	20.1	8.5	3.6	12.4	1.6	8.1	0.5	12.3	0	14.6	0.2	0.3	2	-0.2	5.3	1.3	1.7	9.1	4.3	2.7	11.8	34259	19616	49136	43465	10.7	12.2	30.4	31.2	5.9	9	3.7	3.9	35.5	32.6	13.8	11	10363.3	13742.8	6290	7677.4
Culiacan	18.6	1.1	2.7	5	0.9	3.5	1	17.2	0	12.7	0.3	0	1.9	-0.1	4.3	1.6	3	13	3.5	9	19.7	-	-	-	-
Guadalajara	18.9	9.1	3.2	9.1	1.9	10.3	0.2	15.8	0	18.1	0.2	0.1	2	-0.3	4.7	0.3	1.4	11.7	3.5	0.5	8.2	-	-	-	-
Mexico_City	24.3	9.7	3	10.9	1.8	12.1	0.2	12.2	0	25.3	0.2	0.2	2.4	-0.3	7.3	0.4	0.9	3.2	4	0.2	6.2	-	-	-	-
Reynosa	20.2	5.6	6.4	11.7	1.6	5	2.6	12	0.1	7.1	0.4	1.4	3.2	-0.1	3.9	2.9	1.6	7	4.3	1.9	21.5	-	-	-	-
Tijuana	17.6	4.8	1.2	2.9	2.9	11.7	2	11	0.1	12.5	1.3	2.8	8.6	0.3	7	2	0.8	9.6	4.3	8.7	5.4	-	-	-	-
Nicaragua	19.1	5	0.3	7.1	0.1	2.1	0.2	5.5	0	11.5	0	0.6	0.3	0	3.2	2.6	0.5	3.1	1.5	25.5	30.8	863	487	1264	1616	10.1	11.7	20.2	20.8	7	10.7	3.2	3.4	41.8	39	17.8	14.4	567	1127	340.5	614.4
Leon	19.9	4.9	0.2	8.3	0.1	1.9	0.3	5.9	0	12.1	0	0.6	0.3	0	3.3	2.5	0.5	3.1	1.5	23.3	31.2	-	-	-	-
Panama	13.7	3.6	0.3	3.4	0.2	2.6	0	8	0	3.8	0	0.2	0.1	0	2.3	6.2	0.3	1.9	1.3	35	30.9	643	328	1013	694	9	10.9	21.6	21.6	8	12.5	6.1	6.5	31.5	29.5	23.7	19	373.1	439.9	239.5	233
Venezuela	20.3	2.5	0.1	4	0.4	4.6	0	6.6	0	1.8	0.1	0.2	0.1	0	3.2	1.7	0.6	5.9	2.2	49.3	16.6	10436	6060	15054	11322	7.2	8.4	15.8	16.8	5.2	8.2	7.1	7.8	44.1	41.8	20.5	17	3723.4	4356.5	1885.6	2036.2
Caracas	19.4	3.2	0	4.3	0.2	5.1	0	4.9	0	1.5	0.1	0.2	0	0	3.4	1.9	0.5	5.3	2.3	50.7	16.3	-	-	-	-
Cabimas	21.6	3.1	0.1	5.4	0.3	5.9	0	10.7	0	2	0.1	0.2	0.1	0	3.5	2	0.8	5.2	2.6	43	15	-	-	-	-
Tropical_Latin_America	11.8	4.1	1	4.6	1.7	25.2	0.2	6.3	0	4.4	0.1	0.1	2.6	0	2.6	2	0.6	11.4	7.7	4.8	20.8	42973	20585	70359	45750	10.7	12.9	15.3	14.9	10.8	16.7	6.6	6.9	32.2	29.5	24.5	19.1	15129.8	17596.2	7602.2	6952.2
Brazil	11.8	4.2	1	4.6	1.8	25.6	0.2	6.3	0	4.2	0.1	0.1	2.6	0	2.6	2	0.6	10.7	7.7	4.9	20.8	41992	20110	68776	44559	10.8	13.1	15.1	14.7	10.9	16.8	6.6	6.9	32.1	29.4	24.5	19.1	14740	17065.5	7348.7	6676
Sao_Paulo	15.3	5.5	1	8.4	2.3	42.1	0.2	6.8	0	5	0.1	0.1	3.2	-0.1	3	1.4	0.4	3.4	8.9	0.6	7.5	-	-	-	-
Curitiba	8.9	5.8	0.8	6.9	2.6	35.8	0.3	8.2	0	4.9	0.1	0.1	3.3	-0.1	3	1.8	0.5	5.6	9.1	1.3	10	-	-	-	-
Florianopolis	12.8	8.9	5.4	8.3	1.7	24.6	0.3	7.9	0	4	0.1	0.1	2.6	-0.1	2.6	2.2	0.4	5.5	7.9	1.9	15.7	-	-	-	-
Belo_Horizonte	13.2	8.2	0.7	3.6	3.6	40.7	0.2	5.5	0	3.8	0.1	0.1	2.5	0	2.8	1	0.1	6.6	7.9	0.8	12.1	-	-	-	-
Palmas	10.4	0.3	0.1	0.6	0.5	3.6	0.1	2.4	0	1.4	0	0	0.8	0	0.7	0.5	0.6	57.4	3.4	3.6	23.8	-	-	-	-
Ilheus	13.6	1.1	0.2	1.1	0.6	6.5	0	3.6	0	3.4	0.1	0.1	2.1	0	1.8	6.7	0.2	7.1	7.6	2.8	54.8	-	-	-	-
Jequie	13.3	1.8	0.3	1.5	1.3	12.6	0.1	5	0	4.7	0.1	0.1	3.2	0	2.6	5.4	0.2	6.7	10.7	2.6	41.1	-	-	-	-
Ribeirao_Preto	14.5	6.2	1	4.9	2.3	30.7	0.3	10.3	0	4.7	0.1	0.1	3.2	-0.1	3.4	0.6	2.1	9.7	8.8	1	10.5	-	-	-	-
Paraguay	12.5	1.4	0.5	2.8	0.6	13.4	0.2	7.5	0	8.3	0.1	0.2	2.1	0	1.6	0.2	0.9	30.3	5.5	3	21.3	981	475	1583	1192	6.4	8	22.7	22.9	7.1	11.4	6.1	6.6	33.2	31.4	24.5	19.8	389.8	530.7	253.5	276.2
North_Africa_and_Middle_East	44.1	5.7	4.4	7.4	0.8	4.4	0.3	7	0.3	2.6	0.3	0.5	0.4	-0.1	3.4	1.3	0.3	0.5	6.4	50.8	3.5	317861	227116	404247	419282	6.1	6.8	6	7.7	6.1	9.6	4.5	4.8	54.3	50.7	23	20.4	177440	267498	71839.9	149526
Afghanistan	50.8	5.2	6.6	5	2.2	2.7	0.1	6.2	0	7.3	0.2	0.2	0.1	-0.2	3.9	0.1	0	0.5	5.1	51.8	2.8	7110	5208	8918	29383	4.9	5.3	4.2	5.7	20.9	27.2	1.6	1.9	43.8	39.2	24.6	20.8	7495.6	30910.3	6693.2	36612.7
Kabul	64.5	5.9	11.9	4.8	2.8	2.3	0.1	6.7	-0.1	8.7	0.2	0.1	0.1	-0.2	5.7	0.1	0	0.4	7.3	39.5	3.8	-	-	-	-
Algeria	31.6	4.6	1.6	3	0.2	3.9	0.6	17.1	0.1	2.5	0.4	0.4	0.5	-0.2	4.7	5.5	0.5	2.4	13.1	30.9	8.3	19437	12897	25909	22018	4.9	5.8	5.1	6.2	4.7	7.1	3.3	3.8	55.8	54.1	26.1	23.1	14102.5	17286.8	3449.9	4522.5
Algiers	34	4.1	1.8	3.4	0.2	6	0.8	23.3	0.2	3.1	0.4	0.5	0.5	-0.2	4.9	7.1	0.5	2.4	14.8	15.8	10.4	-	-	-	-
Tebessa	33.3	6.6	1.8	2.7	0.2	3.5	0.5	14.3	0.2	3.2	0.5	0.4	0.6	-0.2	3.8	3.7	0.4	1.6	17.4	28.9	10.1	-	-	-	-
Bahrain	60.8	2.9	1.1	22.9	0.4	5.7	0	6.9	0.1	0.4	0.1	0.1	0.1	-0.1	1.1	0.1	0	0	1.3	55.7	1.1	551	412	671	776	5.9	5.9	26.7	36.1	3.8	4.4	6.1	6.9	42.8	35.3	14.6	11.4	283.2	367.7	109.6	200.7
Egypt	65.8	5.6	5.4	6.3	0.6	4.7	0.5	5.8	0.2	3.5	0.3	0.3	0.5	-0.2	5.8	1.9	0.3	0.1	11.8	42	4.7	87957	67883	106168	110679	5.4	6	5	7.9	7.4	9.6	1.9	2.5	62.1	58	18.2	16.1	58392.5	76698.7	15651.4	29573.5
Cairo	80.9	6.3	5.3	6.9	0.6	5.2	0.5	6.3	0.2	4	0.3	0.3	0.5	-0.2	6.5	2	0.3	0.1	14	36.1	4.6	-	-	-	-
Alexandria	56.7	6.5	7.4	6.7	0.8	4.5	0.6	5	0.3	3.4	0.3	0.4	0.5	-0.2	4.8	2.4	0.3	0.1	10.5	39.8	5.9	-	-	-	-
Iran	38.3	8.1	1.7	9.8	0.4	5.2	0.1	11	0.1	1	0.4	0.4	0.6	0	2.6	0.3	0.2	0.5	3.8	52.9	0.9	40870	28535	52551	48441	7.3	8.3	7.6	9.5	4.8	6.8	4.7	5.5	52.1	49.3	23.6	20.6	12172.8	15168.4	9011.6	13109.3
Tehran	36.3	11.4	1.4	7.8	0.4	6.7	0.1	14.4	0.1	1.1	0.7	0.6	0.9	0.1	3.6	0.3	0.2	0.7	5.5	41.2	2.5	-	-	-	-
Ahvaz	71.1	5.3	1.8	15.9	0.3	4.1	0.1	8.6	0.1	0.5	0.2	0.2	0.3	-0.1	2.6	0.2	0.1	0.2	2.7	58.3	-1.5	-	-	-	-
Gorgan	39.6	11.8	1.8	7.5	0.4	6.2	0.1	12.2	0.1	1.3	0.9	0.6	0.8	0	2.1	0.2	0.3	0.8	4.4	46.3	2.2	-	-	-	-
Qom	41.6	10.3	1.5	8.8	0.4	6	0.1	13.8	0.1	0.9	0.6	0.5	0.7	0	2.9	0.3	0.2	0.5	4.2	46.9	1.4	-	-	-	-
Iraq	48.6	5.1	3.4	11.1	0.6	3.7	0.1	9	0.2	0.7	0.3	0.3	0.3	-0.1	3.8	0.3	0.2	0.2	4.3	56.6	-0.1	22830	16961	28159	27431	1.9	2.2	8.2	11.6	3.4	4.7	4.4	5.4	49.3	46.9	32.8	29.3	16199.5	20560.6	6201.8	10254.2
Baghdad	58.2	4.9	3.3	11.4	0.5	3.9	0.1	8.9	0.2	0.7	0.2	0.3	0.2	-0.1	4.2	0.3	0.1	0.1	4.6	56.5	-0.4	-	-	-	-
Jordan	32.1	8.9	8.9	9.4	1	4.4	0.3	6.8	0.3	1.5	0.2	0.5	0.3	-0.2	3.4	0.9	0.2	0.1	4.6	44	4.6	2622	1745	3466	3077	3.8	4.3	14.4	16.8	6.2	9	6.4	7.1	43.9	41	25.3	21.6	4900.9	6016	1705.5	2253.9
Kuwait	63.1	3.5	1.5	15.2	0.3	3.6	0	6.1	0.1	0.4	0.1	0.2	0.1	-0.1	2.2	0.2	0.1	0.1	1.6	66.2	-1.4	1370	1046	1666	1754	3.3	3.7	5.3	8	12.8	16.4	4.3	5.3	54.2	49.3	20.1	17.4	1223.8	1596.9	386.4	718.2
Lebanon	28.5	8.7	9.2	11.6	1.4	4.2	0.3	6	0.5	1.8	0.2	0.6	0.4	-0.1	3.9	0.9	0.3	0.1	4.9	39.3	5.7	3240	2037	4445	3693	5	5.7	5.2	6	4.1	6.2	8.4	9.4	67.4	64.2	9.8	8.4	1070.4	1299	519.6	646.9
Libya	36.2	1.5	2.1	1.2	0.2	1.1	0.2	3.3	0.2	1.6	0.7	0.2	0.2	-0.1	0.6	0.9	0.3	0.5	1.9	77.4	6.1	3030	2093	3925	3535	5.3	6.2	5.7	7.1	4.8	6.9	6.4	7.5	54.2	51.6	23.6	20.8	1511.6	1875	519.3	732.3
Morocco	34	3.4	1.8	1.6	0.1	2.7	0.3	5.4	0	2.6	0.1	1.4	0.5	-0.1	2	3.3	0.1	0.6	3.3	66.3	4.5	25152	17055	32982	30306	4.8	5.6	4.9	6	4.2	6.3	4.1	4.8	56.5	54.7	25.5	22.7	10153	13204.1	5709.4	8200.4
Marrakesh	44	1.7	1.1	0.8	0	1.8	0.1	3.5	0	1.9	0.1	1.1	0.3	-0.1	1.5	1.1	0.1	0.4	2.2	80.2	2.4	-	-	-	-
Palestine	32.6	9.8	9.7	9.4	1	4.5	0.3	7.1	0.3	1.7	0.2	0.5	0.3	-0.2	3.9	1.2	0.3	0.1	5.6	38.9	5.3	1695	1132	2234	1992	3.4	3.8	15.2	18	4.8	7	5.9	6.7	45.2	42.5	25.4	21.9	1415.8	1749.6	572.8	767.2
Oman	42.6	1.7	0.9	8.5	0.8	4.4	0	3.6	0.1	1.4	0.1	0.1	0.1	-0.1	0.7	0.9	0	0.1	1.3	73.5	2	1617	1149	2053	1951	3.7	4.2	9.9	12.9	5.9	8.2	2.3	2.7	58.2	54.5	20	17.5	1094	1374.4	485.4	749
Qatar	71.6	2.8	1	20.9	0.4	5.4	0	6.4	0.1	0.4	0.1	0.1	0.1	-0.1	1	0.1	0	0	1.3	58.8	1.1	459	354	552	625	3.4	3.5	14.9	22.7	4.4	5.2	6.6	8	54.6	47.3	16.1	13.3	256.6	342.6	136.1	265.2
Saudi_Arabia	61.5	2.7	1.6	13.8	0.4	6.8	0.1	5.1	0.1	0.9	0.1	0.1	0.1	-0.1	1.3	0.5	0.1	0.1	1.6	63.7	1.1	16992	13138	20453	20827	4	4.6	3.6	5.6	7.3	9.8	2.3	3	55.1	52.1	27.7	24.9	3524.8	4583	3255.3	5989.4
Riyadh	67.7	2.6	1.2	13.6	0.3	6.9	0	5.8	0.1	0.6	0.1	0.1	0.1	-0.1	1.1	0.2	0.1	0.1	1.2	66.8	-0.7	-	-	-	-
Sudan	50	0.7	1.1	4.4	0.2	2.4	0.1	2.4	0.1	2.3	0.1	0.5	0.1	0	1.1	0.4	0.2	1.3	2.1	78	2.8	13005	9667	16117	25334	5.9	6.8	2.7	3.8	8.6	11.9	1.8	2.3	53.2	50.5	27.8	24.8	16342.8	33592.5	5735	15537.8
Khartoum	61.2	0.5	1.1	4.3	0.2	2.6	0.1	2.4	0.1	1.8	0.1	0.6	0.1	0	1.1	0.3	0.1	0.3	2.2	80.4	1.9	-	-	-	-
Syria	31.1	8.9	9.1	8.3	1.7	4.2	0.3	6.7	0.7	1.7	0.4	0.9	0.6	-0.2	4.5	0.8	0.5	0.2	6.9	38.9	4.9	10039	6572	13454	11249	3.6	4.3	3.3	3.9	3.8	5.8	2.7	3.1	66.7	65.1	19.9	17.7	2820.1	3451.6	1346.6	1750.7
Tunisia	29.3	3.8	2.2	3.4	0.3	4.1	0.5	9.6	0.2	5.3	1	0.5	1	-0.2	2.8	4.9	0.4	1.1	16.4	33	9.7	6946	4507	9394	7808	5	5.9	5	5.8	4	6	6.7	7.7	54.8	53.1	24.5	21.4	2644.8	3218.6	690.7	871.5
Kairouan	35.4	4.5	2.1	3.2	0.3	3.8	0.5	10.6	0.2	5.4	1.1	0.5	1.1	-0.2	3.3	4.4	0.4	1	24.5	24	9.4	-	-	-	-
Turkey	26.1	15.3	14.7	3.2	3	5.2	0.5	7.4	1.8	4.1	0.5	2.1	1.2	-0.1	2.6	1.1	0.9	0.5	7.9	21.9	6.3	41149	26190	56294	47245	12.7	14.4	9	9.9	4.9	7.3	12.8	13.9	39.4	36.8	21.3	17.7	12340.3	14839.2	5584.9	6675.5
Istanbul	26	14.7	13.3	3.1	4.4	7.5	0.7	6.8	2.5	7.4	0.9	2.5	1.6	-0.1	3.9	1.5	1.4	0.6	7.7	11.8	7.7	-	-	-	-
Malatya	32.7	15.2	16	3.5	1.9	3.3	0.4	7.9	1.6	2.6	0.5	1.9	1	-0.2	2.2	0.5	0.4	0.3	6.9	29.5	4.7	-	-	-	-
Kayseri	37.5	16.2	12.5	2.7	2.8	4.5	0.3	8.1	1.8	2.9	0.4	2.2	1.2	-0.2	2	0.6	0.5	0.4	9.4	26.2	5.6	-	-	-	-
United_Arab_Emirates	42.7	2.8	0.7	14.6	1	5.9	0	5.3	0	0.7	0.1	0.1	0.1	-0.1	0.8	0.5	0	0.1	1.4	65	1	2783	2019	3475	3331	9.1	10.4	8.4	11	4	5.6	3.8	4.6	48.9	45.7	25.8	22.7	552.2	693.9	494	763.2
Yemen	44.1	2.2	1.5	11.7	0.8	5	0.1	3.9	0.1	2	0.1	0.2	0.1	-0.1	2.2	1.1	0.1	0.2	2.1	63.2	3.6	9006	6517	11362	17827	5.7	6.6	2.3	3.2	9.4	13.2	2.1	2.6	53.6	50.8	26.8	23.7	8942.3	18669.6	3581.3	9331.9
Sana	44.7	2.2	1.5	12.5	0.8	5.1	0.1	4	0.1	1.8	0.1	0.2	0.1	-0.1	2.3	0.9	0.1	0.2	2	62.9	3.3	-	-	-	-
South_Asia	76.1	9.5	6.5	5.5	8	6.3	1	6	1.2	23.4	1.7	1.8	2.9	0.4	4.4	0.6	0.9	0.9	10.9	4.1	3.8	1032907	810092	1238344	2146883	24.4	25.5	4.7	7.5	10.9	13.1	2.1	2.7	36	32.2	21.9	19.2	589379	1.25719e+06	383815	1.19105e+06
Bangladesh	61.9	11.8	6.4	6	6.7	5.6	1.6	7.2	0.9	25.9	1.4	0.9	3.4	-0.2	6.1	0.1	0.2	0.6	9	1.5	4.8	63718	49507	76737	158987	14.1	15.6	5.2	7.9	8.3	10.8	2.1	2.6	28.8	26.7	41.5	36.4	51595.4	132821	25072.1	91494.3
Rajshahi	55.8	11.8	8.2	6.2	7.8	7.3	1.1	5.2	1.1	23.2	1.5	1	3.5	-0.2	4.6	0	0.1	0.1	12.1	1.2	4.4	-	-	-	-
Dhaka	69.6	11.9	6.2	5.6	6.2	5.2	2	7.5	0.7	27.5	1.3	0.7	3.4	-0.3	6	0.1	0.1	0.2	9.2	1.4	5	-	-	-	-
Saidpur	61.4	12.2	6.1	4.4	7.8	6.7	1	6.1	1.2	27.4	1.8	1.2	4	-0.4	5.2	-0.1	0.1	0.3	8.9	1.5	4.6	-	-	-	-
Bhutan	38.8	10.2	4.7	3.5	8.2	5.7	1.1	4.3	1.3	30.1	1.4	1.3	2.6	-0.2	3.8	0	0.2	3.5	10.6	3.6	3.9	240	170	306	524	26.7	29	7.5	9.1	7.7	10.5	2.3	2.6	35.3	31.8	20.5	17.1	118.6	259.6	54.2	139.4
India	80.2	9.4	7	5.5	8.2	6.6	1	5.7	1.4	22.5	1.8	2	3.1	0.4	4.2	0.7	1	1	11.5	3.4	3.8	866566	682014	1036734	1752666	26	27.2	4.5	7.2	10.8	12.9	2	2.5	36.5	32.8	20.3	17.4	474772	982038	291840	886289
Jaipur	102.8	8.7	5.3	4.8	7.4	4.8	1.3	8	1.4	22.3	1.8	2.2	2.9	0.6	4.9	0.9	1.1	0.8	10.8	6.4	3.6	-	-	-	-
Ahmedabad	131.5	6.1	7.5	6.1	6.2	5.5	0.8	6	1.4	21.6	1.5	1.9	2.2	0.3	4.9	0.7	0.5	0.4	14.7	7.3	4.3	-	-	-	-
Kanpur	152.3	9.4	6.8	4.7	8.1	6.1	1.2	6	1.6	24.5	2.2	2.3	3.8	0.5	4	0.7	1	0.7	9.9	3	3.5	-	-	-	-
Kolkata	85.8	8.9	7.4	6.3	10.7	12	0.6	3.4	1.5	22.7	1.7	1.8	3	0.1	2.9	0.1	0.2	0.3	11.8	0.9	3.8	-	-	-	-
Mumbai	60	7	7.6	5.6	10.2	9.9	1	4.3	1.2	18.9	1.5	2	2.3	0.6	4.8	1.1	0.8	0.7	10.2	5.3	5.2	-	-	-	-
Pune	57	9.4	6.5	4.2	9.8	10.1	1	4.5	1.3	19.4	1.6	2.2	2.4	0.6	5	1.4	0.9	0.9	11.4	3.7	3.5	-	-	-	-
Hyderabad	47.6	6.6	8.5	4.6	8.5	6.6	1.3	5	1.5	18.8	1.7	2.4	2.5	0.9	4.4	1.1	1.1	1.2	16.9	2.9	3.4	-	-	-	-
Belgaum	44.6	6.7	8.4	5	7.6	5	1.6	7.6	1.5	18.6	1.8	2.5	2.7	0.9	4.9	1.5	1.2	1.3	12.7	4.2	4.2	-	-	-	-
Coimbatore	41.2	6.2	6.3	4	8.5	7.5	0.7	5.4	1.8	21.3	1.3	2.2	1.9	0.4	5.3	1.2	0.6	1.4	17.1	3.1	3.7	-	-	-	-
Hindupur	41.3	6.3	9.2	5.7	7.5	4.7	1.6	6	1.6	18.4	1.7	2.6	2.6	1.2	4.7	1.5	1.4	1.6	14.5	3.4	3.8	-	-	-	-
Jalna	52.8	8.4	10.1	5.2	7.6	5.2	1.4	5.5	1.4	18.9	1.8	2.4	2.8	0.8	5.3	1.2	1.1	1	11.3	4.9	3.6	-	-	-	-
Kozhikode	34.8	3.7	5.1	4.1	8.8	7.1	1	5.1	1.7	22.2	1.5	2.6	1.9	0.8	4.8	2.5	0.9	1.5	13.3	6.4	5	-	-	-	-
Malegaon	57	7.8	10.3	6.1	7.3	5.2	1.2	5.3	1.3	19.2	1.7	2.1	2.5	0.6	5.4	1	0.9	0.8	12.4	5.3	3.6	-	-	-	-
Parbhani	41.7	8.3	10.6	5.5	7.8	5.2	1.5	5.4	1.4	18.2	1.8	2.3	2.8	0.9	4.9	1.1	1.2	1.1	11.7	4.4	3.9	-	-	-	-
Singrauli	153.2	11.6	13.9	12.4	5.5	4.2	0.9	3.9	0.9	15.1	1.5	1.5	2.5	0.5	3.5	0.6	0.7	0.6	14.6	2.1	3.5	-	-	-	-
Sitapur	136.5	10.9	6.5	4.5	7.4	5.1	1	6.6	1.4	24.4	2.1	2	3.8	0.4	4.1	0.6	1.3	1.7	9.8	2.7	3.8	-	-	-	-
Vijayawada	56.2	6.4	9.4	6.5	8.7	7	1.4	4.5	1.4	18.1	1.7	2.2	2.6	0.8	4.3	1	1.1	1.3	15.7	2.5	3.3	-	-	-	-
Nepal	79.3	9.2	4.4	3.3	8.3	4.5	0.7	5.3	1	36.6	1.4	1.6	2.7	0.2	3.1	0.4	0.8	2.7	7.6	3	3.3	15905	12615	19009	39195	41.2	42.8	2.5	4	10.4	12.3	1.9	2.3	24.8	22.1	19.2	16.4	3934.9	9810.8	5242	19192.7
Pokhara	74.6	8.1	3.8	2.8	6	3	0.7	5.4	0.7	37.6	1.2	1.4	2.2	0.3	2.4	0.5	0.8	3.5	11.1	4.9	3.6	-	-	-	-
Pakistan	59.7	8.5	2.8	5.7	7.5	4.1	0.7	8.6	0.2	26.9	0.9	1	0.9	0.4	5.3	0.7	0.9	0.7	8.6	13	2.6	86477	65786	105558	195510	13.8	14.8	6.8	9.8	13.6	17.1	3.4	4	37.6	33.4	24.9	21	58958.1	132266	61606.2	193938
Karachi	70.8	3.9	2.4	6.6	7.7	6.9	0.5	6.5	0.1	27.4	0.5	0.6	0.5	0.2	4.3	1	0.4	0.4	9.4	17.9	2.9	-	-	-	-
Lahore	72.5	9.1	2.2	5.2	9.1	6.5	0.9	9.5	0.3	33.9	1.2	1.2	1.2	0.6	4.2	0.7	1.5	0.8	5.1	3.8	3	-	-	-	-
Sialkot	66	10.7	2.9	4.9	8.6	4.4	1	9.9	0.8	27.3	1.7	1.7	2	0.5	5.1	0.8	1	1	7	6	2.9	-	-	-	-
East_Asia	49.3	11.1	4.7	4.9	9.1	5.2	1.4	6.2	5.3	12.6	-0.1	1.8	1.3	0.2	8.8	0.4	0.5	0.9	12.7	9.2	3.9	1418337	1075605	1738024	2049784	18.3	20.6	2.4	3.3	2.8	3.7	11.6	13.9	26.5	24.7	38.4	33.7	178666	267456	46333.6	90947.9
China	49.8	11	4.7	4.8	9.1	5.2	1.4	6.2	5.3	12.7	0	1.8	1.3	0.2	8.9	0.3	0.5	0.9	12.8	9.2	3.8	1386689	1053525	1696981	1992762	18.4	20.6	2.3	3.2	2.6	3.6	11.6	14	26.6	24.9	38.5	33.7	174361	259102	44964.7	87926.9
Chengdu	63.9	10.4	2	2.3	13.5	4.8	0.9	5.5	6.7	14.7	0.4	2.5	1.5	0.4	8.3	0.2	0.5	0.5	11.5	10.7	2.8	-	-	-	-
Qingdao	46.8	13.5	5.9	4.1	11.2	4.6	1.4	7.1	4.9	11.4	-0.2	1.7	1.4	0.3	7.7	0.6	0.6	0.8	14.8	4.3	3.8	-	-	-	-
Taipei	22	10.4	4	7.6	8.1	6.3	0.8	8.1	5.3	10	-2.1	1.5	1	-0.3	4.8	3.5	0.4	1.3	13.3	8	7.6	-	-	-	-
Shanghai	46.2	9.4	3.5	7.5	11.3	10.1	0.6	5.4	4.2	10.8	-0.3	1.3	0.8	0.2	7.2	0.8	0.4	0.5	18.7	4.3	3.5	-	-	-	-
Wuhan	64.6	10.4	3.3	6.2	11.3	5.7	1.6	6	5.4	13.6	0.3	1.8	1.2	0.4	11.9	0.2	0.4	0.5	11.4	4.8	3.6	-	-	-	-
Hangzhou	54.1	9.9	3.5	4.2	8.7	7.3	0.6	6.9	4.8	12.1	-0.2	1.4	0.9	0.2	10.1	0.3	0.6	1.1	19.7	4.1	3.9	-	-	-	-
Guangzhou	39.9	6.2	3.7	3.3	9	4.8	1.5	6.9	6.4	14.7	0.1	2.2	1.3	0.6	8.1	0.7	0.4	1.2	22.2	2.6	4	-	-	-	-
Beijing	71.8	13.7	5.4	6.3	9.8	4.4	1.2	8.8	5.2	12.4	-0.1	1.6	1.3	0.6	6	0.1	0.3	0.6	11.4	6.5	4.4	-	-	-	-
Tangshan	73.4	14.2	6	5	9.1	4.1	1.2	7.9	4.7	11.1	-0.2	1.5	1.3	0.5	6.7	0.3	0.5	0.7	16.2	5	4.2	-	-	-	-
Tianjin	71.7	12.4	5.5	4.6	8.8	4.2	1.4	8.7	5.4	12.9	0	1.9	1.5	0.7	7	0.4	0.6	0.8	14.1	4.8	4.2	-	-	-	-
Jinan	70.4	12.9	5.8	4.1	10.5	4.4	1.5	6.1	5.5	13.1	0.2	1.9	1.4	0.5	8.1	0.3	0.5	0.6	13.4	5	4.1	-	-	-	-
Zhengzhou	82.7	11	4.7	4.9	8.8	4.5	1.1	5.5	5.3	13.1	0.4	1.8	1.1	0.6	8	0.2	0.3	0.4	18.5	6.3	3.7	-	-	-	-
Hong_Kong	23.5	4.3	4.2	3.2	9.1	6.1	0.8	6.8	6.7	15.3	-0.1	2.2	1.2	0	7.9	1.3	0.2	0.9	21.7	3.8	4.3	-	-	-	-
Anqing	55.4	11.1	4	4.6	9.3	5.9	1.7	5.8	5.2	13	0	1.7	1.1	0.2	13.4	0.2	0.6	0.6	12.9	5.1	3.7	-	-	-	-
Bicheng	54.4	8.9	3.1	3.5	10.4	3.4	1.8	6.9	7.1	15.7	0.6	2.8	1.8	0.5	10.1	0.4	0.8	0.8	10.6	8.2	2.8	-	-	-	-
Changzhi	72.2	13	6.2	9	7.2	4	1	5.2	3.5	8.8	0.2	1.2	0.9	0.1	7.1	0.1	0.3	0.5	16	11.9	3.6	-	-	-	-
Changzhou	56.1	9.4	3.9	3.8	8.5	6.6	1	6.4	4.7	11.5	-0.2	1.5	1	0.4	8.1	0.4	0.6	0.6	24.2	3.8	3.7	-	-	-	-
Chengguan	37.3	10.4	6.6	4.1	6.5	3.7	1.5	4.3	6.5	13.4	0.4	2.6	1.8	0	10.8	0.4	0.5	1.5	11.2	11.8	2.2	-	-	-	-
Gaoyou	54.7	12.1	4.6	4	9.9	5.8	1.8	6.8	5.2	12.6	-0.1	1.8	1.3	0.4	10.3	0.6	0.8	0.7	12.8	4.6	4	-	-	-	-
Guixi	48.9	7.9	2.8	3.2	7.7	3.3	2.7	6.3	8	17	0.5	3.1	2	0	11.2	0.4	0.6	0.8	8.4	11.8	2.3	-	-	-	-
Haikou	22.4	4.9	4.3	4.5	8.7	4.4	1.4	6.6	7.1	16.3	0.3	2.6	1.6	0.1	10.3	1.1	0.6	1.8	13.9	4.6	5	-	-	-	-
Kaiping	39	8.1	4.5	3.6	8.4	4.6	1.8	8.4	6	14.2	0.3	2.1	1.3	0.6	10.7	0.8	0.4	1.2	15.9	2.9	4.3	-	-	-	-
Leshan	58.8	10.2	2.4	2.9	12.8	4.2	1.2	6.2	6.8	14.9	0.4	2.5	1.6	0.2	9.8	0.2	0.5	0.6	10.4	9.9	2.4	-	-	-	-
Pingxiang	54.3	9.1	3.3	5.6	11.2	4.8	1.7	5	5.8	13.9	0.2	2	1.3	-0.1	12.8	0.2	0.4	0.9	14.1	5	2.7	-	-	-	-
Shenzhen	32.4	4.4	4.1	3.1	9.3	5.1	0.8	6.1	7.2	16.4	0	2.5	1.4	0.2	8	1.1	0.3	1.1	22.2	3	3.7	-	-	-	-
Suining	51.2	8.2	3.4	3	9.3	3.4	1.4	6.2	7.8	16.7	0.5	2.9	1.9	-0.2	10.4	0.3	0.6	0.6	7.7	13.3	2.5	-	-	-	-
Xingping	68.4	8.8	4.6	3.5	7.1	4.9	0.8	6.8	5.6	14	0.3	1.9	1	0.1	9.2	0	0.1	0.3	9.2	18.4	3.3	-	-	-	-
Xucheng	56.1	13	4.7	4	10.2	5.7	1.8	6.7	5.2	12.8	0	1.8	1.3	0.4	11	0.5	0.6	0.7	11.2	4.7	4	-	-	-	-
Yanggu	73.6	12.7	5.8	4.1	10.3	4.2	1.8	5.8	5.6	13.4	0.4	2.1	1.5	0.6	8	0.4	0.6	0.7	11.3	6.7	4.1	-	-	-	-
Yiyang	51.1	9.9	3.5	4.6	10.2	4.5	3	5.2	5.7	14.2	0.4	2.1	1.4	0.2	14	0.3	0.6	0.7	10.8	5.4	3.1	-	-	-	-
Yucheng	34.9	10.4	4.6	3.7	7.4	7.1	0.3	5.1	5.7	13.5	-0.9	1.4	0.7	-0.3	12.1	1.5	0.2	0.6	17.3	5.7	4.2	-	-	-	-
Zhuji	49.4	9.6	3.3	4	9.1	7.2	0.6	7.3	4.9	12.3	-0.2	1.4	0.9	0.2	11.3	0.3	0.8	2	16.8	4.1	4	-	-	-	-
Zunyi	45.4	10.6	3.9	5	8.3	3.6	1.7	5.3	6.7	13.9	0.5	2.8	1.9	0	10.2	0.5	0.6	1.1	10.9	10.5	2	-	-	-	-
Yulin	40.7	7.6	3.3	4	10.8	5.3	2.3	5.5	6.8	15.6	0.4	2.4	1.5	-0.1	12	0.5	0.5	1.8	12.1	4.2	3.3	-	-	-	-
North_Korea	41.8	16.7	6.4	5.6	12.2	7.1	1.3	7	3.9	8.6	-1.3	1.1	1.5	0	6.5	0.5	0.7	1.3	10.4	5.8	4.5	20110	14907	25011	43106	21.1	24.1	2.4	3.2	4	5.6	6	7.1	22.9	21.7	43.5	38.4	3040	6845.5	908.7	2490.4
Taiwan	23.9	11.5	4.1	12.6	7.8	5.6	0.9	8.4	4.4	8.4	-1.6	1.4	0.9	-0.3	4	4.1	0.3	1.2	13.2	6.5	6.9	11539	7172	16032	13916	11.6	12.5	16.5	16.7	13.8	19.6	16.6	16.9	20.6	18.2	20.7	16.1	1264.9	1508.6	460.2	530.6
Oceania	12.7	0.6	0.4	1.5	0.2	0.6	0.2	2.4	1	7.7	-0.9	0	0.2	0	5.8	2.8	1.5	14.7	0.6	2.5	58.1	1381	631	2286	3812	9.8	13.5	23.6	20	10.5	19	2.9	3.1	32.4	27.9	20.8	16.6	576.1	1938.6	301.8	803.7
American_Samoa	6.1	0.2	0	0.4	0	0.2	0.1	0.3	0	0.4	0	0	0	0	0.4	2.4	0	0.4	0.1	0.7	94.3	7	1	16	5	6.4	8.7	29.1	29.5	3.4	5.6	5.7	6.4	34.1	32.5	21.3	17.3	1.8	1.4	1.3	0.6
Federated_States_of_Micronesia	9.1	0	0.1	0.4	0.1	0.1	0.1	0.5	0.1	0.6	0	0	0	0.1	0.2	1.3	0	0.5	0.4	0.8	94.8	25	9	45	30	5.6	7.4	25.4	26.1	4.3	7.1	3.5	4	37.8	36.2	23.4	19.1	4.4	6.4	2.6	2.7
Fiji	9.8	1.9	0.2	2.2	0.1	1.1	0.2	0.6	0	2	0	0	0.1	0	2	2	0	1.2	0.1	3.6	82.5	273	104	476	311	2.4	3.1	44	45.2	2.7	4.4	1.3	1.5	35.8	34.4	13.9	11.4	48.7	65.5	27.9	27.5
Suva	-	-	-	-	-	-	-	-	-	-	-	-	-	-	-	-	-	-	-	-	-	-	-	-	-
Guam	7.6	0	0.1	0.5	0.3	0.4	0.1	0.8	0.3	1.6	0	0.1	0.1	0.1	0.3	7	0	0.6	1.9	1.7	83.9	25	7	48	22	5.1	6.8	10.3	10.4	3.5	5.8	9.6	10.7	55	52.8	16.6	13.5	6	6.4	4.6	3.2
Kiribati	7.6	0	0	0.2	0	0.1	0	0.5	0	0.5	0	0	0	0	0.1	2	0	0.9	0.4	2	93.1	11	3	23	23	3.6	4.9	28.4	29.9	3.4	5.8	1.9	2.2	32.3	31.7	30.4	25.4	2.7	6.8	1.7	2.9
Marshall_Islands	8.6	0	0.1	0.3	0.1	0.1	0.1	0.5	0.1	0.5	0	0	0.1	0.1	0.1	1	0	0.5	0.5	1	94.9	10	4	19	12	5.6	7.4	18.4	19	5.1	8.5	3.7	4.2	41.1	39.5	26.2	21.4	2.2	3.1	1.6	1.5
Northern_Mariana_Islands	7.8	0.1	0.2	0.7	0.5	0.6	0.2	1	0.5	1.9	0	0.2	0.1	0.1	0.4	6.1	0.1	0.7	2.5	2.1	82.1	9	3	17	8	5.6	7.5	18.4	18.8	3.3	5.5	10.3	11.6	39	37.4	23.5	19.2	1	1	0.8	0.5
Papua_New_Guinea	13.3	0.6	0.4	1.6	0.2	0.7	0.2	2.6	1.1	8.6	-1	0	0.2	0	6.4	2.8	1.6	16.5	0.7	2.6	54.2	841	424	1330	2977	13.5	15.6	18.7	17.8	14.5	21.9	3.1	3.1	28.5	25.2	21.8	16.4	459.3	1709.2	230.8	701.8
Samoa	9.6	0.3	0	0.5	0	0.2	0.1	0.4	0	0.6	0	0	0	0	0.7	2.3	0	0.4	0.1	0.7	93.6	32	13	56	46	7.9	10.2	20.6	21	5.2	8.5	2	2.2	39.1	37.5	25.3	20.6	7.5	12.8	4.3	5.4
Solomon_Islands	10.7	0.2	0.3	1	0.1	0.3	0.1	0.7	0	1.5	0	0	0	0.1	0.5	3.1	0.1	0.9	0.1	1.6	89.5	80	35	137	260	5.2	6.6	14.4	14.7	8.5	13.9	2.5	2.7	42.5	40.2	27	21.8	22.2	83.9	12.2	35
Tonga	9.6	0.2	0.2	0.5	0	0.3	0.1	0.4	0	0.3	0	0	0	0	0.1	2.4	0	1	0.1	3.5	90.8	18	7	30	21	7.6	9.6	32.4	31.8	6.4	10.2	6.4	6.9	30.2	28	17	13.5	6.3	8.4	3.6	3.5
Vanuatu	11.1	0.9	0.8	0.8	0.3	0.4	0.1	0.7	0	0.7	0	0	0.1	0	0.6	2.7	0.1	1.9	0.1	4	85.7	42	19	70	90	7.6	9.8	12.6	13	5.9	9.7	3.2	3.5	42.6	41	28.1	23	13	32.6	9.7	18.7
Niue	6.4	0	0.1	0.3	0	0.1	0	0.3	0	0.2	0	0	0	0	0.1	2.7	0	0.7	0.1	2.3	93	0	0	1	0	5.7	7.6	33.1	33.2	3.8	6.3	4.9	5.4	33.9	32.3	18.7	15.2	0	0	0	0
Cook_Islands	6.1	0.1	0.1	0.4	0	0.2	0	0.3	0	0.2	0	0	0	0	0.1	2.7	0	0.8	0.1	2.8	92.1	2	0	4	2	4.9	6.4	39.8	39	6.1	9.8	7.3	8	26.3	24.4	15.6	12.4	0.2	0.3	0.1	0.1
Nauru	5.6	0	0	0.3	0	0.1	0	0.4	0	0.4	0	0	0	0.1	0.1	1	0	0.5	0.2	1	95.6	1	0	2	1	3.4	4.8	20.5	21.4	5.3	9.1	3.1	3.6	43.2	41.2	24.5	19.9	0.2	0.3	0.2	0.1
Palau	6.7	0.4	3.3	2.3	1.2	1.9	0.4	11.8	2.5	17.4	-1.9	0.5	0.5	0.2	1.9	3.6	0.4	3.6	6.4	1.3	42.3	4	1	9	4	6.2	8.1	23.5	23.1	8	12.9	6.2	6.8	36.9	34	19.1	14.9	0.3	0.3	0.2	0.2
Tokelau	7	0	0	0.3	0	0.1	0	0.3	0	0.2	0	0	0	0	0.1	2	0	0.4	0.1	0.9	95.5	0	0	0	0	7.3	9.7	22.7	22.9	4.7	7.7	4.8	5.3	37.1	35.4	23.5	19	0.1	0.1	0	0
Tuvalu	5.7	0	0	0.2	0	0.1	0	0.4	0	0.3	0	0	0	0	0.1	1.1	0	0.4	0.2	1	96.1	1	0	3	1	6.2	8.5	24.2	24.7	4.1	6.9	3.7	4.2	38	36.4	23.8	19.4	0.1	0.2	0.1	0.1
Southeast_Asia	20.1	4.5	5.9	4.1	4.6	7.5	0.6	8.4	1.9	25	0.1	1.3	1.2	0.1	5.3	1.2	0.7	4.9	8.9	2.8	10.6	230616	138209	332098	326462	8.3	10.2	11.7	12.5	7.6	12	6.2	6.7	28.2	26.4	38	32.2	67695.8	106133	43900.8	63644
Cambodia	21.2	1.3	2.3	4.6	2.8	2.9	0.5	5	3.2	24.7	0	1.1	1.1	0.1	5.4	0.9	1.3	22.2	10	2.6	8	2975	1788	4291	7983	6.9	7.7	8.1	8.2	19.4	28.5	6	6.2	24.8	22.2	34.7	27.3	1355.8	3696.3	842.1	2144.3
Indonesia	18	6.6	8.3	1.5	2.8	6.7	0.3	12.1	0.3	32.7	0.1	0.4	0.5	0	3.2	1	0.2	4	4.7	2.4	12.2	93807	54694	137546	119054	7.3	9.1	13.1	14.3	3.5	5.8	5.1	5.8	29.5	29.2	41.6	35.8	23142.3	33522.8	12533.1	16215.2
Medan	34.6	2.5	3.1	1.9	3.2	7.4	0.5	14.5	0.5	39	0.6	0.8	0.9	0	3.9	4.8	0.4	1.9	6.1	1.1	6.9	-	-	-	-
Palembang	25.6	2.3	8.6	2.1	2.3	4.5	0.6	10.8	0.4	31.3	0	0.5	0.5	0	3.1	1.1	0.4	13.3	5.1	0.4	12.5	-	-	-	-
Cirebon	21.4	8.7	12.1	1.6	3.4	8.4	0.1	10.7	0	35.7	0.2	0.3	0.5	-0.2	3	0.4	0.1	1.9	4.8	2.4	6	-	-	-	-
Parepare	14.4	1.3	2.5	0.3	1	1.8	0.1	18.1	0.8	39.7	-0.5	0.4	0.6	0	4.3	0.8	0.4	4.1	4.5	1.3	18.5	-	-	-	-
Pematangsiantar	25.2	3.3	3.7	1	1.7	6	0.1	13.2	0.3	44.9	0.2	0.4	0.6	-0.1	5.5	3.5	0.1	1.5	5.6	0.7	8	-	-	-	-
Laos	18.5	4.9	3.8	4.5	4.4	6.7	0.9	5.7	3.8	15.8	0.3	1.6	1.6	0.5	5.8	0.7	1	13.4	13.1	4.9	6.5	1087	631	1604	2831	8.1	9.5	8.5	8.8	12.9	20	4.7	5	29.9	27.8	35.9	29	525.1	1460	489	1223.7
Malaysia	16.2	3.3	7.6	4.5	1.7	3.2	0.3	16.6	0.6	13.4	0.2	0.7	0.9	0.1	5.8	2.6	0.5	4	16.8	0.9	16.2	9619	5179	14843	10569	6.1	7	4.3	4.3	17.5	26.4	5.9	6.1	41.1	36.9	25	19.4	3303.8	3780.1	2116	2099.8
Ipoh	17.5	7.1	8	2.8	2	4.5	0.3	14.9	0.4	11.3	0.4	0.9	1.2	0.2	6.7	1.6	0.6	3.1	20.7	1	12.3	-	-	-	-
Rawang	17.2	4.5	6.6	6.6	1.6	4.5	0.2	21.3	0.2	11.9	0.1	0.6	0.9	0	6.1	1.6	0.5	3.9	19.4	0.3	9.1	-	-	-	-
Maldives	9.9	2.6	5	6.7	6.4	4.3	1.8	5.7	1.4	16.5	1.9	2.6	2.2	1.5	3.4	3.1	1.8	2.6	12.1	7.5	10.9	37	16	64	37	12.2	15.7	9.9	10.1	3.5	5.7	3.9	4.3	46.4	44.6	24.2	19.7	16.9	20	22.7	19.8
Mauritius	14.7	0.8	2.6	4.8	0.2	0.9	0.1	1.7	0.1	0.7	0.1	0.1	0.1	0	1.7	5	0	1.7	1.6	3.3	74.8	574	293	879	595	4.6	5.6	41.5	42.7	3.5	5.6	3.5	3.8	28.2	26.9	18.7	15.3	86.9	100.2	75.4	73.3
Myanmar	28.5	3.6	5.4	4.9	5.4	5	1	4.4	2	28.1	0.5	1.6	1.9	0.6	4	0.8	1.2	9.1	9.2	4.7	6.6	21691	14555	28851	46930	14.6	16.6	10.3	11.7	8.2	12.1	4.7	5.2	19	17.9	43.2	36.5	6258.8	14245.2	3512	8199.7
Myeik	22.7	2.2	3.3	10.3	6	10.1	1	6.8	2.2	14	0.9	1.5	1.6	0.7	4.4	1.1	1.6	8.2	11	4.1	9.2	-	-	-	-
Philippines	18.4	3.4	5.8	4	8.2	8.9	0.7	5	1	15.5	-0.4	2.8	0.4	-0.1	5.5	2.2	0.4	1.4	13.6	1.4	20.2	29306	16666	43512	43218	6.5	7.5	10.4	10.6	14.2	21.7	4.4	4.6	35.5	32.5	29.1	23.1	18546.6	28838.4	15780.5	22050.5
Manila	27.4	4	5.1	5.9	15.6	16.3	0.4	4	0.7	16.8	-0.2	3.1	0.4	-0.2	4.1	1.6	0.4	1	10.2	0.9	9.9	-	-	-	-
Bacolod	19.7	1.5	5.8	2.1	3.9	5.1	1.1	5.6	1	16.7	-0.5	3.1	0.3	-0.1	7.5	2.1	0.2	1.1	14.7	1.3	27.5	-	-	-	-
Cebu_City	22.4	2.6	7	2.7	5.2	6.5	2.3	5	0.8	15.3	-0.3	2.4	0.4	-0.1	6.9	2.2	0.1	1	12.3	1.1	26.7	-	-	-	-
Sri_Lanka	19.6	2.4	4.5	5	3.3	15.8	0.4	5.8	0.9	19.5	0.4	1.2	0.6	0.2	18.3	2.4	0.4	1.1	7	4.8	6.4	6940	3979	10055	9675	7.5	8.8	24.3	25.6	5.3	8.2	3.8	4.1	36.7	34.7	22.5	18.6	1288.5	1935.4	1607.8	2207.7
Seychelles	15.4	0.2	1.2	2.9	1.6	2.4	0	2.7	0.6	9.2	0.2	0.5	0.2	0	1.5	2.9	0.1	1	7.2	12.9	52.6	33	18	52	37	6.8	7.8	10	9.7	17.6	26.4	5.9	6	35.3	31.4	24.3	18.6	10.9	12.4	6.3	6.2
Thailand	26.4	2.7	3.6	11.8	5.8	14.4	0.8	8.3	2.5	11.8	0.4	1.3	1.5	0.4	6	0.9	1.6	5.9	11.3	3.2	5.8	29501	18954	40308	38193	9.9	10.9	10.7	11.5	12.6	18.2	12	12.7	24.9	22.6	29.8	24.1	7418.4	9764.5	3011.7	3956
Bangkok	30.4	1.7	2.7	18	7.2	29.2	0.6	8.6	1.2	7.3	0.3	0.7	1.1	0.3	4.1	0.5	1.5	2.5	7.5	1.6	3.4	-	-	-	-
Timor_Leste	15.3	2.2	0.8	0.2	0.3	1.7	0.3	9.1	0	8.9	0	0.1	0.1	0	1.3	1.4	0.2	21.1	2.2	15.7	34.4	183	100	283	386	9.4	11.2	6.5	6.6	12.4	19.4	4.8	5.1	30.3	28.3	36.7	29.4	111	253.4	50.7	98.7
Vietnam	20	4.3	3.7	2.6	5.3	4.2	0.7	5.5	6.6	30.2	0.2	2.3	3	0.2	8.1	1	1	3.2	10.2	2.8	5	34862	21336	49809	46955	8.4	10.3	10.1	11.1	5	8.1	7.4	8.4	21.8	21.5	47.2	40.6	5631	8504.3	3853.5	5349.1
Vinh_Long	23.7	2.3	2.5	1.5	3.1	2.3	0.3	4.4	6.7	37	0.2	2.3	3.5	0.1	8.7	1.3	3.7	3.1	10.5	1.3	5.2	-	-	-	-
Ho_Chi_Minh_City	27.1	1.9	2.7	1.5	4.4	3.6	0.2	4.7	7.7	41.4	0.1	2.6	4	0	7.5	1	0.8	2.3	7.6	1	4.9	-	-	-	-
Central_Sub_Saharan_Africa	32.2	0.2	0.4	1.8	0.1	4.5	0	1.5	0.1	9.6	0.2	0.3	0.3	0	1.1	0.1	1.8	55	2.5	11.6	9	15279	10064	20591	53321	7.4	8	8.9	8.8	26.6	36.7	3.4	3.2	24.7	20.7	29	22.5	20527.7	65758.5	10828.2	36435.7
Angola	27	0.3	1.3	2.5	0.1	5.7	0	1.8	0.2	4.9	0.1	0.3	0.2	0	0.9	0.2	1.1	67.6	1.7	4	7.1	3851	2425	5351	8764	5.4	5.7	9.8	10	26.6	36.4	3.8	3.8	24.8	21.3	29.6	22.8	7075	15555.4	4382	9688.3
Luanda	31.2	0.2	0.8	3.8	0.1	5.5	0	1.9	0.1	4.9	0.1	0.3	0.1	0	0.9	0.4	0.9	64.2	2	5	8.7	-	-	-	-
Central_African_Republic	41.3	0.5	0.2	1.8	0.1	0.9	0	1.2	0	3.6	0.1	0.2	0.1	0	0.7	0.1	1	41.8	1.5	37.9	8.2	738	508	967	4423	6.1	6.1	6.4	7.3	37.4	46.3	2.1	2.2	21	17.3	27	20.9	720.1	3979.7	345.5	2310.4
Congo	35.2	0.1	0.2	2.3	0	4.6	0	2.3	0	7.6	0.2	0.7	0.1	0	0.8	0.2	2.4	49.5	2.3	15.3	11.4	1367	932	1790	2589	6.5	7	10.9	12.6	17.4	23.7	4.1	4.5	29.8	26.5	31.3	25.8	1466.8	2766.3	609.9	1290.8
Democratic_Republic_of_the_Congo	33	0.2	0.3	1.5	0.1	4.3	0	1.4	0	11.5	0.2	0.3	0.4	0	1.2	0.1	2	53.9	2.7	10.6	9.3	8344	5536	11198	36180	8.6	8.9	7.6	8.1	28.2	37.1	3	3	24	20.5	28.7	22.4	10130.7	41883.2	4945.9	22281.6
Kinshasa	39.4	0.1	0.2	2.4	0	7.8	0	2.5	0	10.6	0.3	1.3	0.2	0	1	0.1	3	53.2	2.7	6.9	7.7	-	-	-	-
Lubumbashi	27.4	0.8	0.7	2.3	0.1	21.7	0.2	0.9	0.1	8	0	0.2	0.2	0	2.1	0.1	0.4	54	1	2.4	4.8	-	-	-	-
Equatorial_Guinea	41.3	0	0.1	3	0	4.5	0	1.9	0	8	0.3	1	0.1	0	0.9	0.4	1.2	22.1	3.2	44.1	9.2	288	201	371	439	7.5	7.7	13.5	15.9	22.3	28.4	5.3	5.7	23.5	20.1	27.9	22.2	562.6	815.8	245.3	430.5
Gabon	33.3	0	0.1	1.9	0	10.3	0	1.6	0	5.8	0.2	0.4	0.1	0	0.5	0.3	1.6	37.5	3.1	23.4	13.1	691	462	913	927	5.9	6.3	16.7	18.7	16	21.8	5.5	5.9	27.9	24.7	28	22.7	572.5	758.1	299.7	434.2
Eastern_Sub_Saharan_Africa	28.5	0.5	1.2	5.7	0.8	3.3	0	3.5	0.2	19.3	1	0.6	0.8	0	2	0.6	0.7	19.3	4.6	24.4	11.5	31529	20012	43791	131540	6.4	6.5	9.3	9.4	29.7	40.7	2	1.9	21.3	18	31.3	23.5	48729.4	198691	25249.9	107062
Burundi	31.5	0.1	0.2	2.6	0.2	2.5	0	3.4	0	29.5	0.6	0.8	2	0	3	0	1.1	32.8	5.6	7.2	8.2	731	480	989	4539	7.9	8.2	7.6	8.1	28.5	37.9	1.7	1.8	23.7	20.3	30.6	23.8	1242.5	7385.4	711.5	4516.8
Comoros	16.1	0.4	1.7	2.2	0.6	1.3	0	1.9	0.3	7.2	0.2	0.4	0.5	0	2.1	3.3	0.4	18	2.8	12.2	44.5	75	41	116	205	6.2	7	11.9	11.5	20.9	31	2.3	2.3	27.7	24.6	31	23.6	49.8	139.8	58	141
Djibouti	41.1	2.2	1.5	10.7	0.8	4.8	0.1	3.6	0.1	3.9	0.2	0.3	0.2	-0.1	1.7	1.5	0.1	0.3	2.3	60.9	5	343	239	445	592	4.5	4.6	8.8	10.4	27.6	35.3	3	3.2	26	22.3	30.1	24.1	457.6	753.5	197.3	392.4
Eritrea	41.6	1.9	1.3	9.1	0.5	4.4	0.1	3.3	0.1	4	0.2	0.4	0.1	-0.1	1.6	1	0.1	0.5	2.4	64.6	4.5	1078	747	1403	3668	5.7	5.8	7.6	8.8	33.6	42.1	1.9	2	21.1	17.7	30.2	23.7	1324.4	4220.7	567.7	2196.8
Ethiopia	32.6	0.9	0.8	9.3	0.8	3.7	0	3.3	0.1	21.3	0.6	0.6	0.2	0	1.9	0.6	0.3	5	4.2	38.3	8	6473	4239	8765	33633	7.4	7.5	9.5	10	31.9	41.2	1.7	1.8	22.1	18.6	27.4	21	12659.2	61601.7	6141.8	32395
Addis_Ababa	31.5	0.6	0.7	11.1	0.9	4.1	0	3.5	0.1	28.1	0.8	0.6	0.2	0	2.2	0.6	0.2	2.1	4.9	32.2	7	-	-	-	-
Kenya	24.4	0.2	0.6	7.3	1.7	2.9	0	6.1	0.1	23	3.6	0.3	0.7	0	2.1	0.5	0.3	6	7	25.1	12.4	5029	3101	7115	12872	7.6	8	9.9	9.9	26.2	36.5	1.9	1.9	21.9	18.9	32.5	24.8	5105.9	12700.5	3426.8	8292.3
Nakuru	23.8	0.1	0.5	7.9	1.9	2.5	0	7.2	0.1	27.2	5	0.2	0.6	0	2.4	0.3	0.2	5.3	8.2	20.9	9.3	-	-	-	-
Madagascar	17.5	0.4	1.9	2.2	1.7	2.5	0	2.3	0.3	7.8	0.7	0.9	1.2	0	3.4	1.4	0.5	31.2	3.8	3.5	34.4	1768	1006	2664	6616	6.1	6.9	6.4	6.4	21.1	31.8	1.3	1.4	24.7	22.2	40.4	31.4	1964.5	7638.8	1605.9	5534.9
Malawi	23.1	0.7	2.5	1.2	0.4	2	0	2.3	0.3	9.7	0.1	1.1	0.9	0	1.9	0.4	0.5	57.6	3	4.2	11.1	1070	644	1539	4842	5.5	5.8	10.5	10.2	29.1	40.2	1.7	1.6	23.2	19.7	30.1	22.6	1337	5809.3	953.2	3963.6
Mozambique	21.4	0.9	7	1.3	0.7	1.9	0	2.8	1.1	7.9	0.2	1.2	0.7	0	1.6	1.5	0.5	43.9	3.1	5.2	18.8	1506	906	2175	8492	4.2	4.7	10.3	10.4	23.3	34	1.8	1.8	20	17.7	40.4	31.5	2155.4	12260.6	1322.1	7043.1
Beira	24.2	0.6	7.8	1.1	0.7	1.9	0	2.6	1.1	6.7	0.2	1.1	0.6	0	1.2	2	0.4	40.8	2.7	4.7	23.8	-	-	-	-
Rwanda	33.8	0.2	0.2	3	0.3	3.1	0	3.8	0	34.2	0.8	1	2.3	0	3.9	0	1.2	22.8	6.9	7.5	8.7	1325	890	1762	4827	8.7	9	9.4	10.3	26	34.4	2.5	2.6	19.9	17.2	33.4	26.4	1770.7	6206.8	509.4	1967
Kigali	34.8	0.2	0.2	3.2	0.3	3.2	0	4.1	0	36.1	0.9	1.1	2.5	0	4.2	0.1	1.2	20.2	7.2	7.2	8.2	-	-	-	-
Somalia	28.8	0.8	1.2	4.9	1.1	2.6	0	2.3	0.2	5.5	0.2	0.3	0.3	0	1.1	1.3	0.1	0.9	3.4	61	12.9	583	365	817	9549	5	4.9	6.5	6.3	42.6	53.9	1	0.9	19	15.2	25.9	18.7	841.4	12420.8	432.9	6580.7
South_Sudan	36.4	0.3	0.4	3.9	0.3	1.5	0	2.4	0.1	7.6	0.2	0.3	0.2	0	1	0.3	1.5	27.4	2.6	42	8.2	1084	712	1469	4609	5.1	4.9	6.8	7.1	46.2	55.7	2.2	2.1	16.7	13.2	23	16.9	1677.3	6321.3	769.8	3306.4
Tanzania	24.6	0.2	0.9	3.9	0.9	3.5	0	3.2	0.2	19.1	0.9	0.3	1.8	0	1.6	0.5	0.8	27	5.2	15	15.2	4856	2961	6929	18021	4.7	4.8	9.8	9.6	31.8	43.1	2.5	2.4	21.3	17.9	29.9	22.3	10517.3	36896.9	3356.3	11483.6
Arusha	23.1	0.1	0.9	6.6	2	4.4	0	4.3	0.2	20.6	2.1	0.2	1.8	0	1.6	0.5	0.4	9.3	6.8	23.2	15	-	-	-	-
Uganda	36.7	0.2	0.3	4.8	0.6	2.2	0	4.5	0.1	28.3	1.5	0.7	1.3	0	2.1	0.1	1.6	20.6	5.5	16.2	9.6	3430	2317	4545	13648	7.1	7.2	9.5	10.4	31.6	40.3	2.1	2.1	20.1	16.9	29.6	23	4382.7	16346.9	3618.8	15443.2
Kampala	48.5	0.1	0.2	6.7	0.8	3	0	5.7	0.1	34.2	2.1	0.8	1.6	0	2.1	0.1	1.1	11.9	5.9	14.7	8.8	-	-	-	-
Zambia	24.9	0.8	2.4	1.9	0.3	10.7	0.1	1.8	0.3	9.5	0.1	0.4	0.5	0	1.5	0.2	0.6	55.2	2.4	3.7	7.8	2179	1363	3058	5427	5.2	5.6	9.6	9.8	24.8	35	2.5	2.6	19.3	16.8	38.6	30.1	3243.7	7987.9	1578.4	3805
Ndola	26	0.9	1.4	1.9	0.2	15	0.1	1.3	0.2	8.3	0	0.3	0.3	0	1.8	0.1	0.5	56.3	1.5	3	7	-	-	-	-
Southern_Sub_Saharan_Africa	27	4.6	18.3	1.8	2.3	4.1	0	6.1	5.4	9.6	0.6	2.3	1.2	-0.1	3.4	0.8	0.6	14.7	7	8	9.2	29840	18964	40735	45500	8.3	8.5	21.3	21.6	17.7	25.5	5.7	5.6	22.9	20.2	24.1	18.7	16252.3	25094.2	8910	13882.4
Botswana	24.3	3.4	21.1	1.5	2.2	4.9	0	6.7	4.1	8.5	0.4	1.7	1	-0.1	2.7	0.3	0.3	17.4	5.8	9.2	9	803	492	1125	1213	6.4	6.9	18.9	19.2	19	27	4.7	4.8	25	21.9	26	20.2	431.8	646.2	285.9	415.6
Lesotho	29.4	5.5	15.6	1.7	3.1	3.8	0	7.7	6.4	9.6	0.6	2.7	1.1	-0.1	3.8	0.5	0.6	11.4	5.6	12.8	7.5	781	506	1056	1800	9.9	10.4	18.1	19	20.9	28.4	3.2	3.3	19	16.4	28.8	22.5	333	743	190.1	440.5
Namibia	24.4	1.1	7.5	0.9	0.8	8.2	0	3	0.9	5.1	0.1	0.5	0.7	0	0.9	0.3	0.4	42.5	2.7	15.8	8.6	697	429	979	1128	9.4	10.1	15.4	15.7	20	28.4	1.9	2	24.3	21.4	28.9	22.5	512.6	820.5	336.5	524
South_Africa	28.8	5.5	20.5	2	2.7	4.1	0	6.5	6.5	8.8	0.7	2.7	1	-0.1	3.9	0.9	0.7	8.6	7.5	8.5	8.9	25035	16073	33892	34898	8.7	9.2	22.3	23.5	16.2	22.3	6.2	6.3	22.3	19.5	24.2	19.1	12668.3	17265.5	6834.3	9592.9
Port_Elizabeth	23.9	3.1	5.9	1.3	2.1	2.9	0.1	7.2	5.2	5.5	0.4	2.1	0.8	-0.1	2.4	3.2	0.3	9.6	5.3	22.5	20.2	-	-	-	-
Johannesburg	40.2	6.7	26.1	2.6	3.1	5.1	0	6.9	7	9.6	0.9	2.9	1.1	-0.1	4.1	0.2	0.6	6.2	8.6	3.7	4.7	-	-	-	-
Eswatini	23.1	6.5	32.4	1.7	1.6	2.8	0	4.9	4.1	8	0.5	1.9	0.7	-0.1	3.9	1	0.9	10	4.1	4.9	10.3	303	182	427	561	6.4	6.8	26.3	26.2	19.1	27.1	3.6	3.6	20.7	18	24	18.4	207.4	377.4	92.4	160.9
Zimbabwe	21.7	1.1	8.9	1	1	3.6	0.1	4.4	1.1	13.9	0.5	0.8	1.9	0	1.7	0.5	0.4	37.9	6.1	4.2	10.9	2221	1282	3256	5900	3.7	3.8	12.5	11.7	31.3	42.5	3.2	3	29.8	24.7	19.5	14.2	2099.1	5241.6	1170.8	2748.4
Western_Sub_Saharan_Africa	59.4	0.1	0.2	1.5	0	1	0	2.2	0	7.5	0.3	0.7	0.1	0	0.9	0.2	1	5.9	1.7	74.1	2.7	94736	68733	119976	320839	5	4.9	5.8	7.3	43.4	51.5	2	2.2	20.3	16.4	23.5	17.7	137091	435067	54595	242053
Benin	42.6	0.1	0.1	1.9	0	1.4	0	3.9	0	8.9	0.5	0.9	0	0	0.9	0.2	1.3	6.5	1.9	68.6	2.6	1686	1158	2216	7039	5	4.9	6.1	7	40.1	48.9	2.3	2.4	20.6	16.9	26	19.9	2150.1	8199.9	1517.5	7107.4
Burkina_Faso	50.4	0	0.2	0.8	0	0.5	0	1.7	0	3.7	0.1	0.3	0.1	0	0.5	0.1	0.5	2.3	0.9	86.2	2.1	2666	1855	3479	16949	3.3	3.1	5.1	6.1	49.5	57.5	1.9	2	20.9	16.7	19.3	14.6	3901.5	22050.6	1540.7	11514
Cameroon	58.9	0.1	0.2	2	0	1.2	0	1.7	0	8.1	0.4	1.4	0.1	0	1.1	0.2	1.2	16	2.4	58.9	5.1	7777	5708	9754	19088	5.4	5.4	8	10.8	34.7	40.9	3.1	3.5	21.6	18	27.2	21.5	11119.8	25313.9	3774.3	12008.4
Cape_Verde	46.4	0.1	0.1	0.1	0	0.1	0	0.4	0	0.3	0	0	0	0	0.1	0.7	0	0.3	0.2	93.4	4	244	175	310	393	5.7	6	8.7	11.1	18.9	24.3	5.3	5.9	35.6	31.3	25.9	21.3	169.2	265.9	69.7	139.9
Chad	55.3	0.2	0.5	1.7	0.1	0.9	0	1.4	0	2.3	0.1	0.3	0.1	0	0.6	0.1	0.5	6.7	1.1	80.5	2.9	1979	1396	2567	13333	4.6	4.4	3.9	4.9	54	61.3	1.9	2	15.8	12.6	19.9	14.9	3278.4	19509.3	1255.7	10230.4
Cote_dIvoire	52.1	0.1	0.1	1.7	0	0.6	0	2.4	0	6.2	0.3	0.7	0.1	0	0.7	0.4	1.1	9.8	1.7	69.3	4.9	4970	3553	6359	16003	4.9	4.9	6.3	8	38.6	46	2.9	3.1	22.9	18.9	24.5	19.1	7651.7	22646.7	3507.8	13907.7
The_Gambia	58.6	0.1	0.1	0.7	0.1	0.2	0	0.9	0	1.4	0.1	0.1	0.1	0	0.4	0.5	0.6	2.6	0.5	89.4	2.3	407	302	508	1538	6.7	6.9	6.2	8.5	29.3	35.6	1.7	2	28.4	24.5	27.7	22.5	552.5	1994.1	263	1324.8
Ghana	54	0.1	0.1	2.1	0	1.2	0	3.1	0	6.3	0.3	0.6	0.1	0	0.7	0.3	1.7	9.7	2.2	67.6	3.8	10734	7908	13427	22565	5.9	6.1	7.9	10.6	25.5	31.7	2.1	2.5	24.9	21.6	33.6	27.5	11056.6	22365.9	4577.9	12572.2
Accra	64.3	0.1	0.1	2.5	0	1.6	0	3.4	0	6.8	0.4	0.6	0.1	0	0.7	0.5	2	9.8	2.6	64.8	4	-	-	-	-
Guinea	50.4	0.1	0.1	0.8	0	0.4	0	1.2	0	3.5	0.1	0.2	0.2	0	0.5	0.3	0.6	11.2	0.7	76.5	3.5	2084	1468	2698	11118	5.6	5.4	5.5	6.8	44.1	52	1.9	2	19.5	15.9	23.4	17.9	2405.8	11589.7	955.5	6086.2
Guinea_Bissau	54.6	0.1	0.1	0.7	0	0.3	0	1	0	2.2	0.1	0.1	0.1	0	0.4	0.4	0.6	5.4	0.5	85.1	3	291	213	365	1400	5.8	5.9	6.5	8.7	29.4	36.1	2.4	2.7	26.3	22.5	29.7	24	361.8	1660.1	222	1388.8
Liberia	46.5	0.1	0.1	1	0	0.5	0	1.7	0	5	0.2	0.4	0.2	0	0.7	0.8	0.9	12	1.1	69.7	5.7	506	360	646	2170	4.8	5	7.9	9.9	27.3	34.4	2.7	2.9	28.4	24.4	28.9	23.3	778.7	3195.3	320.4	1680.7
Mali	56.5	0	0.2	0.6	0	0.4	0	1.1	0	2.3	0.1	0.2	0.1	0	0.4	0.1	0.4	2.3	0.6	89	2.1	2176	1574	2769	14124	7.6	7.5	5.7	7.4	41	48	1.6	1.8	19.7	16.2	24.4	19	4111.7	24419.2	1563	12801.6
Bamako	56.3	0	0.2	0.7	0	0.4	0	1.2	0	2.5	0.1	0.2	0.1	0	0.4	0.1	0.5	3	0.7	87.4	2.4	-	-	-	-
Mauritania	64.3	0	0.1	0.2	0	0.2	0	0.5	0	0.6	0	0.1	0	0	0.1	0.2	0.1	0.6	0.2	95.6	1.3	1117	835	1382	2501	6	6.1	7.6	10.7	29.3	34.7	3.5	4.1	27	23	26.7	21.5	1564.4	3319	572.4	1737.9
Niger	70.9	0.1	0.2	0.7	0	0.4	0	1.2	0	3	0.1	0.2	0	0	0.4	0.1	0.2	0.6	0.7	90.9	1.2	2232	1632	2812	19482	4.6	4.4	3.3	4.6	57	62.9	1.5	1.6	14.9	12.1	18.8	14.4	4305.4	34082.2	1546.1	17839.2
Nigeria	64.2	0.1	0.2	1.7	0	1.3	0	2.6	0	10.4	0.5	0.9	0	0	1.1	0.1	1.2	4.8	2.2	70.6	2.3	50577	36761	63987	152639	4.6	4.4	5	6.8	49.9	56.4	1.7	1.9	18.4	14.9	20.5	15.7	76711.7	209187	29421.4	114778
Ibadan	38.9	0.2	0.1	2.3	0	2	0	4.6	0	12.7	0.7	1.2	0	0	1.4	0.2	1.6	7.5	2.6	59.8	2.9	-	-	-	-
Lagos	34.2	0.1	0.1	2.6	0.1	2.1	0	4.4	0	12.5	0.7	1.2	0	0	1.2	0.3	1.7	8.1	2.5	59.1	3.1	-	-	-	-
Gombe	79.1	0.1	0.2	1	0	0.6	0	2.1	0	5.5	0.2	0.6	0	0	0.7	0.1	0.7	1.7	1.4	83.4	1.7	-	-	-	-
Oyo	41.1	0.2	0.1	2.1	0	2	0	4.8	0	12.6	0.6	1.2	0	0	1.4	0.2	1.6	7	2.7	60.6	2.8	-	-	-	-
Sao_Tome_and_Principe	29.5	0	0.3	1.5	0	2.3	0	1.4	0.1	5.1	0.1	0.3	0.1	0	0.5	0.7	1.1	35.5	2	36.8	11.9	45	29	61	98	12	12.8	3.3	3.5	21.6	29.8	4.5	4.7	29.3	25.9	29.3	23.3	35.3	76.2	9.1	20.4
Senegal	60.5	0.1	0.1	0.6	0.1	0.2	0	0.7	0	1	0.1	0.1	0.1	0	0.3	0.4	0.5	1.7	0.4	91.7	2	2732	2034	3391	9924	7	7.2	7.6	10.6	27.5	33.1	3.5	4	26.5	22.6	27.9	22.5	3846.2	13266.6	1998.4	9709.9
Sierra_Leone	48.2	0.1	0.1	0.9	0	0.5	0	1.3	0	4.4	0.2	0.3	0.2	0	0.6	0.6	0.8	12.2	0.9	72.2	4.6	1236	868	1601	6034	5	5	5.1	6.2	40.9	49.2	2.1	2.2	22.6	18.6	24.2	18.8	1455.5	6501.1	642.9	3727.8
Togo	44.4	0.1	0.1	2	0	1.4	0	3.6	0	8	0.5	0.8	0	0	0.8	0.2	1.7	8.1	1.9	67.8	2.9	1278	903	1644	4440	5.5	5.7	6.3	7.6	28.9	36.7	2.8	3	27.8	23.9	28.8	23.1	1634.8	5423.7	837.2	3477.4
Global	41.7	8.3	5.1	5.1	6	5.7	0.9	6	2	16.4	0.8	1.5	1.8	0.2	4.8	0.7	0.7	3.4	9.3	16.1	5.2	3832670	2715393	4972016	6222380	16.1	18.2	5.2	6.7	7.7	12.3	7.6	7.7	33.9	30.2	29.5	24.8	1.36121e+06	2.78397e+06	708266	1.96407e+06
