# Supplementary material for: Source sector and fuel contributions to ambient PM2.5 and attributable mortality across multiple spatial scales
Source: Nat Commun. 2021 Jun 14;12:3594. doi: 10.1038/s41467-021-23853-y (PMC8203641; doi:10.1038/s41467-021-23853-y)
Supplement: Supplementary file 5 — Supplementary Data 2 [file 41467_2021_23853_MOESM5_ESM.xlsx]

## Sheet: GBD-MAPS_Fuel_Final_Combined_Re
Data File 2: PM2.5 Exposure Estimates, Combustion Fuel-Type Source Contributions, and Total Attributable Mortality Estimates
McDuffie et al., 2021 -
Last Updated: March 23, 2021
Name Legend:
Regions Countries Sub-national regions					Total Attributable Mortality (Deaths)
Country Name	Population Weighted Annual Average PM2.5 (µg m-3)	Total Biofuel Contribution (%)	Total Coal Contribution (%)	Oil and Gas Contribution (%)	GBD2019 CRF	Lower 95% Confidence Interval (CRF)	Upper 95% Confidence Interval (CRF)	GEMM
Central_Asia	27.5	9.9	9	10.7	60999	38899	83661	75492
Armenia	31.9	5.4	8.6	17.1	3037	2012	4034	3644
Azerbaijan	23.9	7.8	4.6	14.8	7590	4617	10689	8630
Baku	31.5	7.2	3.7	11.9	-	-	-	-
Georgia	17.8	8.8	9.5	13.5	3162	1792	4737	3543
Kazakhstan	19	4.8	9.2	10.4	9606	5643	14051	10602
Shymkent	38.1	7.6	7.3	9.4	-	-	-	-
Kyrgyzstan	22.9	11.2	11.1	11.2	2378	1442	3374	3228
Mongolia	36.7	11.4	18.2	9.7	1989	1418	2532	2885
Ulaanbaatar	81.4	11.7	21.6	9.9	-	-	-	-
Tajikistan	35.9	24.4	8.2	8.2	4459	3049	5822	7288
Turkmenistan	25.5	2.2	2.9	11.2	3462	2164	4806	3728
Uzbekistan	32.5	8.7	9.9	9.8	25316	16762	33617	31945
Bukhara	26.6	2.3	5.4	7.8	-	-	-	-
Tashkent	50.8	7.1	11.7	10.3	-	-	-	-
Central_Europe	20.5	20.8	18.7	14.7	92306	54865	133818	100703
Albania	19.8	12.5	15.5	15.5	1580	938	2310	1774
Bosnia_and_Herzegovina	29.8	18	23.8	12	3666	2440	4874	4710
Bulgaria	19.7	18.1	18.5	11.9	9265	5472	13561	9724
Croatia	18	26.8	12.4	18.4	3024	1726	4502	3134
Czech_Republic	16.8	23.4	16.4	16.3	6263	3414	9521	6572
Hungary	16.5	28.2	14.4	16.4	7200	3958	10902	7529
Budapest	19.5	32.4	13.7	16.2	-	-	-	-
Macedonia	31.6	14.7	23.3	10	2845	1957	3718	3380
Montenegro	21.6	15.1	19	10.1	599	370	850	652
Poland	22.7	18.7	19.5	16.2	27725	16919	39238	31196
Warsaw	24.3	18.9	21.7	16	-	-	-	-
Romania	15.9	24.6	15.8	13.6	14936	8195	23045	14974
Serbia	26.5	19.4	25.8	9.9	10974	7110	14947	12615
Belgrade	25.7	18.9	32.2	8.9	-	-	-	-
Slovakia	18.4	23.2	16.5	15.4	3420	1909	5135	3586
Slovenia	16.9	27.4	7.2	22.2	808	457	1215	857
Eastern_Europe	11.8	12.5	11.2	14.3	123227	57686	205136	117852
Belarus	16.3	14.7	15	19.3	8681	4578	13454	8560
Gomel	20.9	11.2	14.8	18.3	-	-	-	-
Estonia	5.7	30.8	5.6	15.6	136	9	323	98
Latvia	11.7	30.4	7.9	17.2	1100	513	1849	1023
Lithuania	10.2	26.7	10.5	17.9	1274	534	2229	1168
Kaunas	12	33	10.6	16.6	-	-	-	-
Moldova	13.1	19.2	15.3	14.9	2074	1009	3377	2024
Russian_Federation	10.9	11.7	8.5	13.7	68482	30672	117145	64298
Saint_Petersburg	8.2	25.3	5.3	17.2	-	-	-	-
Astrakhan	12.1	4.2	7.2	7.2	-	-	-	-
Moscow	13.8	24.5	6.5	13.4	-	-	-	-
Tyumen	13.4	7.5	6.4	16.4	-	-	-	-
Berezniki	13.9	8.5	6.8	14.6	-	-	-	-
Dzerzhinsk	11.6	14.3	7.1	16.6	-	-	-	-
Ukraine	14	11.7	16.7	14.4	41480	20371	66759	40682
Nikolaev	14.2	10.8	15.8	14.4	-	-	-	-
Rovno	19.9	13.2	17	16.7	-	-	-	-
Australasia	6.9	3.5	8.6	12.6	2147	597	4218	2090
Australia	7	3.6	9.4	12.2	1802	516	3516	1757
Sydney	7.6	4.8	16.2	11	-	-	-	-
New_Zealand	6.6	2.8	4.2	14.6	346	81	702	333
Auckland	6.5	3.7	4	14.4	-	-	-	-
High_income_Asia_Pacific	17.3	11	15.3	18.7	59889	34089	90490	67774
Brunei	7.6	10.9	5.6	19.5	35	11	68	33
Japan	13.5	9.2	12.4	18.7	38942	20649	61823	42858
Tokyo	15.1	7.4	9.5	20.8	-	-	-	-
Osaka	15.1	10	13.6	19.1	-	-	-	-
Fukuoka	17.7	11.6	16.7	16.8	-	-	-	-
Okayama	13.3	9.7	14.7	17.6	-	-	-	-
Yamaguchi	12.6	11.4	16.2	16.4	-	-	-	-
South_Korea	26.6	13	18.7	18	19685	12741	26753	23414
Seoul	27.4	13.2	19.1	17.6	-	-	-	-
Busan	24.3	14.1	17.4	18.3	-	-	-	-
Cheonan	28.6	12.8	18.6	18.9	-	-	-	-
Gwangju	27	12.3	18.8	19.4	-	-	-	-
Jinju	27.7	11.8	18.4	19.1	-	-	-	-
Pyongyang	52.9	11.2	24.3	13	-	-	-	-
Singapore	18.5	14.5	19.1	27.5	1226	688	1846	1469
High_income_North_America	7.8	13.2	9.1	27.3	50594	17329	93521	49670
Canada	7.3	17.1	3.9	21.3	3686	1157	6967	3632
Montreal	9.1	26.4	2.5	23.6	-	-	-	-
Victoria	6.3	20.5	1.6	21.4	-	-	-	-
Greenland	5.3	3.1	5.1	24.1	3	0	8	3
United_States	7.8	12.8	9.7	27.9	46904	16172	86546	46035
Raleigh	7.6	11.4	15.6	28.3	-	-	-	-
New_York	7.7	23.7	7.4	31.8	-	-	-	-
Philadelphia	8.6	17.4	8.4	31.1	-	-	-	-
Houston	9.9	12.6	10.2	27	-	-	-	-
Minneapolis	7.4	10.2	10.2	28.6	-	-	-	-
Portland	8	11.9	4.1	21.9	-	-	-	-
Los_Angeles	10.6	27.2	5.8	28.5	-	-	-	-
Cleveland	8.8	10.8	11.1	31.1	-	-	-	-
Chicago	9	13.3	10.7	31.6	-	-	-	-
Springfield	6.5	15.6	6	30.8	-	-	-	-
Gainesville	6.5	9.2	9.5	26.2	-	-	-	-
Killeen	7.4	9.2	11.3	29.8	-	-	-	-
Modesto	12.1	12.8	5.6	22.1	-	-	-	-
Southern_Latin_America	15.3	15.5	3	15.5	18377	9779	28513	20581
Argentina	13	13	1.9	17.1	12197	6138	19540	13619
Buenos_Aires	11.5	19.3	1.4	23.2	-	-	-	-
Cordoba	13.9	7.7	1.6	15.3	-	-	-	-
Chile	21.9	18.5	4.8	12.7	5409	3295	7651	6199
Santiago	28.9	25.6	5.2	15	-	-	-	-
Uruguay	9.8	21	2.1	21	772	345	1322	763
Western_Europe	11.7	14.3	6	25.5	114536	56831	185059	118698
Andorra	8.8	10.4	3.6	26.1	10	4	17	10
Austria	12.1	22.8	9.1	21.3	2358	1136	3824	2368
Vienna	14.5	26.8	10.9	19.1	-	-	-	-
Belgium	12.8	13.5	4.6	25.8	3458	1798	5471	3717
Antwerp	14.1	14	4.7	24.3	-	-	-	-
Cyprus	15.2	3.2	21.9	14.2	378	201	577	392
Denmark	10.2	15.7	5.4	26.7	1348	633	2236	1403
Finland	5.2	28.2	5.2	15.1	280	6	741	254
France	11.6	16.8	3.6	28.4	13251	6545	21491	13733
Paris	14	25.6	3.5	27.7	-	-	-	-
Le_Mans	13.6	11.4	2.9	29.9	-	-	-	-
Germany	11.9	14.1	8.1	23.7	26869	13026	43657	27266
Berlin	16	13.5	9.5	22.4	-	-	-	-
Halle	14.6	13.3	9.5	23	-	-	-	-
Oldenburg	13.2	8.9	6	29.3	-	-	-	-
Greece	14.6	9.7	18.5	14.1	5592	3019	8723	5806
Thessaloniki	15.9	11.1	20.4	13.4	-	-	-	-
Iceland	5.6	1.7	1	14.4	14	1	32	13
Ireland	7.7	4.1	4.1	30	496	171	922	499
Israel	19.7	2.1	12.3	20.6	2161	1263	3119	2436
Tel_Aviv	21.6	2.1	12.8	20.6	-	-	-	-
Italy	15.6	19.4	5.1	25.4	24366	13450	37014	25517
Palermo	15	11.6	6.7	17.7	-	-	-	-
Milan	23.4	25.7	2.8	29.1	-	-	-	-
Luxembourg	9.9	11.3	5.6	28.5	85	38	144	85
Malta	12.4	6.5	5.5	18.1	135	65	220	138
Netherlands	12.4	11.6	5.5	27.5	4574	2378	7212	4847
Zwolle	11.8	10	5.9	28.1	-	-	-	-
Norway	6.5	15.5	3.3	17.1	384	90	783	385
Portugal	8.6	9.6	2.1	26.4	2202	884	3989	2202
Spain	9.9	10.5	3.5	29.3	9026	4145	15201	9163
Madrid	10.1	17.9	3.2	34.7	-	-	-	-
Toledo	8.5	10.9	10.4	31	-	-	-	-
Sweden	5.7	22.7	4.6	18.3	614	51	1445	583
Switzerland	10.2	20.9	4.6	28	1398	627	2367	1404
Lausanne	12.3	22.6	4.1	27.3	-	-	-	-
United_Kingdom	10.5	10.3	5.4	26.8	15518	7290	25840	16453
Sheffield	11.6	11.7	6.6	24.8	-	-	-	-
London	13	12.7	5.5	27.7	-	-	-	-
Manchester	11	9.7	5.7	25	-	-	-	-
Monaco	11.4	17.2	3.4	30.8	15	7	24	15
San_Marino	9.8	16.4	6.4	25.6	5	2	9	5
Andean_Latin_America	25.9	8.5	0.8	15	15247	9354	21463	21966
Bolivia	26	5.1	0.5	8.4	3393	2108	4722	5522
Cochabamba	26.2	4.9	0.3	8.3	-	-	-	-
Ecuador	18.8	6.1	0.3	34	3853	2181	5678	4518
Quito	17.6	6.2	0.3	34.7	-	-	-	-
Peru	29.6	10.3	1.1	10.7	8000	5064	11064	11927
Caribbean	16.5	20.6	1.9	22.3	14258	7804	21590	19138
Antigua_and_Barbuda	16.2	17.3	0.6	10.8	28	15	42	29
The_Bahamas	13.9	7.5	3.5	29.8	84	43	132	86
Barbados	19.6	1.2	0.1	3.1	155	89	225	172
Belize	19.3	9.1	1.3	18.4	76	43	110	100
Bermuda	7	5.7	4.1	22.2	8	2	15	7
Cuba	17.5	14.5	1.7	31.4	5918	3323	8889	6639
Holguin	15.5	15.1	1.2	30.5	-	-	-	-
Dominica	16.8	18.5	0.8	10.6	29	16	44	33
Dominican_Republic	16.8	19.6	2.7	22.3	3453	1883	5241	3951
Grenada	19.4	1.2	0.1	3.6	47	27	68	54
Guyana	20.5	2.2	0.1	2.6	402	235	577	472
Haiti	17.8	36.5	2.1	19.4	1504	846	2248	4860
Jamaica	15.2	19.5	1.5	29.3	893	479	1356	967
Puerto_Rico	7	13.6	0.4	11.9	430	104	857	415
Saint_Lucia	19.4	1.2	0.1	3.7	71	42	103	81
Saint_Vincent_and_the_Grenadines	19.4	1.2	0.1	3.7	57	32	83	65
Suriname	21.9	1.9	0.1	2.6	253	153	357	302
Trinidad_and_Tobago	19.5	1.3	0.1	3.8	813	459	1173	870
Virgin_Islands_US	8.8	14.2	0.4	11.8	30	11	54	28
Saint_Kitts_and_Nevis	8.4	16.7	0.6	11.5	8	3	16	8
Central_Latin_America	20.8	19.2	4.8	21.1	65630	38150	94095	85241
Colombia	21.3	16.2	9.5	15.7	11818	7074	16861	14390
Bogota	30.5	20.9	14.3	15.2	-	-	-	-
Valledupar	22.2	5.8	1.3	19.7	-	-	-	-
Costa_Rica	17.3	9.6	0.3	15.7	888	494	1331	974
El_Salvador	22.6	35.4	2.9	17.6	1803	1064	2571	2502
San_Salvador	22.9	36.6	3.1	17.4	-	-	-	-
Guatemala	27.3	50.2	1.5	12	3338	2051	4644	7029
Guatemala_City	33.5	59	1.6	13.7	-	-	-	-
Honduras	22.3	29.3	1.2	18.8	1581	976	2221	3250
Mexico	20.1	18.1	5.3	27.7	34259	19616	49136	43465
Culiacan	18.6	14.3	3.6	27.5	-	-	-	-
Guadalajara	18.9	21.5	5.2	30.3	-	-	-	-
Mexico_City	24.3	30	4.9	29.5	-	-	-	-
Reynosa	20.2	11.5	8.2	28	-	-	-	-
Tijuana	17.6	20.2	4.6	29.5	-	-	-	-
Nicaragua	19.1	15.3	0.4	14.5	863	487	1264	1616
Leon	19.9	16.8	0.4	15.4	-	-	-	-
Panama	13.7	5.4	0.5	19.2	643	328	1013	694
Venezuela	20.3	2.9	0.5	13.4	10436	6060	15054	11322
Caracas	19.4	2.6	0.2	12.6	-	-	-	-
Cabimas	21.6	3	0.4	19.2	-	-	-	-
Tropical_Latin_America	11.8	23	2.8	16.8	42973	20585	70359	45750
Brazil	11.8	23.1	2.8	17	41992	20110	68776	44559
Sao_Paulo	15.3	37	3.5	20.8	-	-	-	-
Curitiba	8.9	29.8	3.5	22.4	-	-	-	-
Florianopolis	12.8	21.5	7.2	21	-	-	-	-
Belo_Horizonte	13.2	29.7	4.4	22.1	-	-	-	-
Palmas	10.4	3.7	0.5	4.7	-	-	-	-
Ilheus	13.6	8.7	0.9	13.3	-	-	-	-
Jequie	13.3	14.1	1.6	16.1	-	-	-	-
Ribeirao_Preto	14.5	25.4	3.5	21.6	-	-	-	-
Paraguay	12.5	19.4	1.1	11.8	981	475	1583	1192
North_Africa_and_Middle_East	44.1	3.3	6	18.1	317861	227116	404247	419282
Afghanistan	50.8	7.9	9.2	10.5	7110	5208	8918	29383
Kabul	64.5	9.3	15.5	10.2	-	-	-	-
Algeria	31.6	3.2	1.9	28.6	19437	12897	25909	22018
Algiers	34	4	2.2	39.1	-	-	-	-
Tebessa	33.3	3.9	2.2	23.6	-	-	-	-
Bahrain	60.8	0.5	1.6	28.7	551	412	671	776
Egypt	65.8	4.8	6.6	17.5	87957	67883	106168	110679
Cairo	80.9	5.5	6.5	19.2	-	-	-	-
Alexandria	56.7	4.7	9.1	17.5	-	-	-	-
Iran	38.3	1.2	2.4	23.5	40870	28535	52551	48441
Tehran	36.3	1.5	2.1	29.4	-	-	-	-
Ahvaz	71.1	0.7	2.4	23.4	-	-	-	-
Gorgan	39.6	1.6	2.4	25.2	-	-	-	-
Qom	41.6	1.2	2.1	27	-	-	-	-
Iraq	48.6	0.9	4.5	22.8	22830	16961	28159	27431
Baghdad	58.2	0.9	4.3	23.5	-	-	-	-
Jordan	32.1	1.9	10.7	19.7	2622	1745	3466	3077
Kuwait	63.1	0.5	2	21.9	1370	1046	1666	1754
Lebanon	28.5	2.2	11.9	21.5	3240	2037	4445	3693
Libya	36.2	1.9	2.6	6.8	3030	2093	3925	3535
Morocco	34	4.2	1.9	12.8	25152	17055	32982	30306
Marrakesh	44	3	1.2	6.9	-	-	-	-
Palestine	32.6	2.3	11.6	20.4	1695	1132	2234	1992
Oman	42.6	1.6	1.8	12.6	1617	1149	2053	1951
Qatar	71.6	0.5	1.5	25.4	459	354	552	625
Saudi_Arabia	61.5	1.1	2.1	22.9	16992	13138	20453	20827
Riyadh	67.7	0.7	1.7	22.7	-	-	-	-
Sudan	50	3.1	1.4	7.6	13005	9667	16117	25334
Khartoum	61.2	2.9	1.4	7.6	-	-	-	-
Syria	31.1	2	12.7	19.4	10039	6572	13454	11249
Tunisia	29.3	6.1	2.8	21.4	6946	4507	9394	7808
Kairouan	35.4	6.2	2.6	21.9	-	-	-	-
Turkey	26.1	4.7	23	16.6	41149	26190	56294	47245
Istanbul	26	8.4	24.1	18.8	-	-	-	-
Malatya	32.7	2.9	22.4	15.7	-	-	-	-
Kayseri	37.5	3.3	20.8	15.8	-	-	-	-
United_Arab_Emirates	42.7	0.8	1.8	19.1	2783	2019	3475	3331
Yemen	44.1	2.4	2.4	16.4	9006	6517	11362	17827
Sana	44.7	2.2	2.4	16.9	-	-	-	-
South_Asia	76.1	29.2	16.2	14.6	1032907	810092	1238344	2146883
Bangladesh	61.9	29.5	14.7	19.2	63718	49507	76737	158987
Rajshahi	55.8	28.9	18	16.8	-	-	-	-
Dhaka	69.6	30.6	13.9	19.7	-	-	-	-
Saidpur	61.4	31.7	16.1	17.6	-	-	-	-
Bhutan	38.8	33.7	14.9	13.2	240	170	306	524
India	80.2	28.8	17.1	14.2	866566	682014	1036734	1752666
Jaipur	102.8	26.8	14	15.4	-	-	-	-
Ahmedabad	131.5	29	15.6	12.8	-	-	-	-
Kanpur	152.3	30.6	16.9	15.8	-	-	-	-
Kolkata	85.8	33	20.7	13.8	-	-	-	-
Mumbai	60	27.7	19.6	12.1	-	-	-	-
Pune	57	27	18.9	12.3	-	-	-	-
Hyderabad	47.6	24.8	18.7	11.6	-	-	-	-
Belgaum	44.6	23.3	17.7	14.4	-	-	-	-
Coimbatore	41.2	26.8	17.6	12.6	-	-	-	-
Hindupur	41.3	23.1	18.3	11.5	-	-	-	-
Jalna	52.8	24.1	19.6	12.7	-	-	-	-
Kozhikode	34.8	28.1	16.2	12.3	-	-	-	-
Malegaon	57	25.4	19.5	12.5	-	-	-	-
Parbhani	41.7	23.6	20.2	12.5	-	-	-	-
Singrauli	153.2	27.2	20.8	10.5	-	-	-	-
Sitapur	136.5	29.5	15.7	15.9	-	-	-	-
Vijayawada	56.2	24.5	19.5	11.5	-	-	-	-
Nepal	79.3	39.8	14.1	12.3	15905	12615	19009	39195
Pokhara	74.6	40.2	10.6	10.9	-	-	-	-
Pakistan	59.7	30.5	10.3	14.5	86477	65786	105558	195510
Karachi	70.8	34	10.1	12.7	-	-	-	-
Lahore	72.5	40.2	11.4	15.7	-	-	-	-
Sialkot	66	31.1	12.2	16.6	-	-	-	-
East_Asia	49.3	13.3	22.7	11.1	1418337	1075605	1738024	2049784
China	49.8	13.3	22.7	11	1386689	1053525	1696981	1992762
Chengdu	63.9	14.7	26.9	9	-	-	-	-
Qingdao	46.8	12.2	24.6	12.2	-	-	-	-
Taipei	22	11.1	17.6	15.9	-	-	-	-
Shanghai	46.2	11.3	22.4	9.6	-	-	-	-
Wuhan	64.6	14	24.4	10.5	-	-	-	-
Hangzhou	54.1	12.5	21.2	11	-	-	-	-
Guangzhou	39.9	15	23.4	11.7	-	-	-	-
Beijing	71.8	13.4	23.4	14.3	-	-	-	-
Tangshan	73.4	12.1	22.3	13.1	-	-	-	-
Tianjin	71.7	13.8	22.8	13.8	-	-	-	-
Jinan	70.4	13.8	25.8	11	-	-	-	-
Zhengzhou	82.7	13.5	23.5	9.6	-	-	-	-
Hong_Kong	23.5	15.7	24	12	-	-	-	-
Anqing	55.4	13.5	23	10.6	-	-	-	-
Bicheng	54.4	15.7	25.1	11	-	-	-	-
Changzhi	72.2	9.3	20.6	8.9	-	-	-	-
Changzhou	56.1	12	20.7	10.5	-	-	-	-
Chengguan	37.3	13.7	25	7.4	-	-	-	-
Gaoyou	54.7	13.2	23.4	12.1	-	-	-	-
Guixi	48.9	17.1	23.1	10.8	-	-	-	-
Haikou	22.4	17.2	23.4	10.4	-	-	-	-
Kaiping	39	14.6	23.2	13.7	-	-	-	-
Leshan	58.8	14.9	26.5	10.2	-	-	-	-
Pingxiang	54.3	14.3	24.4	9.3	-	-	-	-
Shenzhen	32.4	16.7	24.9	10.6	-	-	-	-
Suining	51.2	16.8	25	10.1	-	-	-	-
Xingping	68.4	14.2	22	10.7	-	-	-	-
Xucheng	56.1	13.3	24.1	12.1	-	-	-	-
Yanggu	73.6	14	25.7	10.8	-	-	-	-
Yiyang	51.1	14.6	23.9	11	-	-	-	-
Yucheng	34.9	14.2	22.3	10.5	-	-	-	-
Zhuji	49.4	12.8	21.6	11.4	-	-	-	-
Zunyi	45.4	14	23.8	8.5	-	-	-	-
Yulin	40.7	16.1	24.5	10.4	-	-	-	-
North_Korea	41.8	11.6	22.5	12.8	20110	14907	25011	43106
Taiwan	23.9	9.4	16.4	16.6	11539	7172	16032	13916
Oceania	12.7	7.9	0.6	7.6	1381	631	2286	3812
American_Samoa	6.1	0.4	0.1	3.2	7	1	16	5
Federated_States_of_Micronesia	9.1	3.2	1.2	4.6	25	9	45	30
Fiji	9.8	2.2	0.3	6.1	273	104	476	311
Suva	-	-	-	-	-	-	-	-
Guam	7.6	1.8	0.9	8.5	25	7	48	22
Kiribati	7.6	0.6	0.1	2.6	11	3	23	23
Marshall_Islands	8.6	0.6	0.2	1.8	10	4	19	12
Northern_Mariana_Islands	7.8	2.1	1.3	8	9	3	17	8
Papua_New_Guinea	13.3	8.8	0.7	8	841	424	1330	2977
Samoa	9.6	0.7	0.1	3.3	32	13	56	46
Solomon_Islands	10.7	1.6	0.4	5.5	80	35	137	260
Tonga	9.6	0.4	0.2	3.6	18	7	30	21
Vanuatu	11.1	0.8	1.1	4.7	42	19	70	90
Niue	6.4	0.2	0.2	3.2	0	0	1	0
Cook_Islands	6.1	0.2	0.2	3.4	2	0	4	2
Nauru	5.6	0.5	0.1	1.6	1	0	2	1
Palau	6.7	19.1	5.3	17.6	4	1	9	4
Tokelau	7	0.3	0	2.4	0	0	0	0
Tuvalu	5.7	0.4	0.1	1.6	1	0	3	1
Southeast_Asia	20.1	31.2	12.9	13	230616	138209	332098	326462
Cambodia	21.2	28.3	8.8	7.2	2975	1788	4291	7983
Indonesia	18	36	11.5	16.3	93807	54694	137546	119054
Medan	34.6	43.2	6.9	22.2	-	-	-	-
Palembang	25.6	33.9	11	14.5	-	-	-	-
Cirebon	21.4	39.8	16.4	15.2	-	-	-	-
Parepare	14.4	40.9	3.5	20.8	-	-	-	-
Pematangsiantar	25.2	47.3	5.9	18.8	-	-	-	-
Laos	18.5	18.7	13	7.5	1087	631	1604	2831
Malaysia	16.2	14.6	10	23.6	9619	5179	14843	10569
Ipoh	17.5	12.1	10.7	22	-	-	-	-
Rawang	17.2	12.4	8.6	29.2	-	-	-	-
Maldives	9.9	21.6	11.8	11.1	37	16	64	37
Mauritius	14.7	3.5	2.9	9.8	574	293	879	595
Myanmar	28.5	31.6	12.6	8.9	21691	14555	28851	46930
Myeik	22.7	25.4	11.8	9.6	-	-	-	-
Philippines	18.4	22.6	15.6	12.9	29306	16666	43512	43218
Manila	27.4	30.3	23.2	12.7	-	-	-	-
Bacolod	19.7	19.6	10.4	13.8	-	-	-	-
Cebu_City	22.4	20.3	12.7	14	-	-	-	-
Sri_Lanka	19.6	35.1	8.8	12.4	6940	3979	10055	9675
Seychelles	15.4	11.5	3.6	8.2	33	18	52	37
Thailand	26.4	29.8	12.3	11.4	29501	18954	40308	38193
Bangkok	30.4	44.2	11.2	12.4	-	-	-	-
Timor_Leste	15.3	9.4	1.2	11.7	183	100	283	386
Vietnam	20	34	17.4	9	34862	21336	49809	46955
Vinh_Long	23.7	41.1	13.8	7.8	-	-	-	-
Ho_Chi_Minh_City	27.1	46.6	16.5	8.4	-	-	-	-
Central_Sub_Saharan_Africa	32.2	11.8	0.6	2.5	15279	10064	20591	53321
Angola	27	5.7	1.7	3.3	3851	2425	5351	8764
Luanda	31.2	5.5	1.1	4.3	-	-	-	-
Central_African_Republic	41.3	4.2	0.3	2.7	738	508	967	4423
Congo	35.2	11.2	0.3	3.4	1367	932	1790	2589
Democratic_Republic_of_the_Congo	33	14	0.4	2.2	8344	5536	11198	36180
Kinshasa	39.4	17.4	0.2	3.5	-	-	-	-
Lubumbashi	27.4	12.8	1	1.6	-	-	-	-
Equatorial_Guinea	41.3	12.6	0.1	3.7	288	201	371	439
Gabon	33.3	14.8	0.2	3.3	691	462	913	927
Eastern_Sub_Saharan_Africa	28.5	21.7	2.3	8.5	31529	20012	43791	131540
Burundi	31.5	34.6	0.5	4.7	731	480	989	4539
Comoros	16.1	8.9	2.7	6.3	75	41	116	205
Djibouti	41.1	4.5	2.5	16	343	239	445	592
Eritrea	41.6	4.7	2	14.2	1078	747	1403	3668
Ethiopia	32.6	22.2	1.8	11.3	6473	4239	8765	33633
Addis_Ababa	31.5	29	1.8	11.9	-	-	-	-
Kenya	24.4	25.2	2.5	13.4	5029	3101	7115	12872
Nakuru	23.8	28.8	2.5	15.7	-	-	-	-
Madagascar	17.5	11.1	3.9	6	1768	1006	2664	6616
Malawi	23.1	12.2	3.3	3.5	1070	644	1539	4842
Mozambique	21.4	9.5	9.4	5.3	1506	906	2175	8492
Beira	24.2	8	10.2	5.5	-	-	-	-
Rwanda	33.8	40.2	0.5	5.6	1325	890	1762	4827
Kigali	34.8	42.5	0.5	6	-	-	-	-
Somalia	28.8	6.7	2.7	7.9	583	365	817	9549
South_Sudan	36.4	8.4	0.8	5.5	1084	712	1469	4609
Tanzania	24.6	23.8	2	5.9	4856	2961	6929	18021
Arusha	23.1	25.4	3.2	10.2	-	-	-	-
Uganda	36.7	31.5	1	7.8	3430	2317	4545	13648
Kampala	48.5	38.4	1.2	9.9	-	-	-	-
Zambia	24.9	12.7	3.1	2.7	2179	1363	3058	5427
Ndola	26	11.6	1.9	2	-	-	-	-
Southern_Sub_Saharan_Africa	27	11.7	31.4	9.2	29840	18964	40735	45500
Botswana	24.3	10.2	31.2	9	803	492	1125	1213
Lesotho	29.4	11.2	31.6	10.5	781	506	1056	1800
Namibia	24.4	6.1	9.8	4.4	697	429	979	1128
South_Africa	28.8	10.9	36.5	10	25035	16073	33892	34898
Port_Elizabeth	23.9	6.5	16.2	12.4	-	-	-	-
Johannesburg	40.2	12.6	44.1	10.1	-	-	-	-
Swaziland	23.1	9.4	43.7	7.6	303	182	427	561
Zimbabwe	21.7	16.7	11.8	6.3	2221	1282	3256	5900
Western_Sub_Saharan_Africa	59.4	8.9	0.2	3.4	94736	68733	119976	320839
Benin	42.6	10.9	0.2	5.3	1686	1158	2216	7039
Burkina_Faso	50.4	4.3	0.2	2.4	2666	1855	3479	16949
Cameroon	58.9	10.1	0.2	3.3	7777	5708	9754	19088
Cape_Verde	46.4	0.4	0.1	1.4	244	175	310	393
Chad	55.3	2.8	0.6	3.2	1979	1396	2567	13333
Cote_dIvoire	52.1	7.2	0.1	3.7	4970	3553	6359	16003
The_Gambia	58.6	1.7	0.2	1.9	407	302	508	1538
Ghana	54	7.6	0.1	4.7	10734	7908	13427	22565
Accra	64.3	8.4	0.1	5.3	-	-	-	-
Guinea	50.4	4.1	0.1	2.1	2084	1468	2698	11118
Guinea_Bissau	54.6	2.5	0.2	1.9	291	213	365	1400
Liberia	46.5	5.8	0.1	3.1	506	360	646	2170
Mali	56.5	2.7	0.2	1.7	2176	1574	2769	14124
Bamako	56.3	3.1	0.2	1.8	-	-	-	-
Mauritania	64.3	0.7	0.1	1	1117	835	1382	2501
Niger	70.9	3.3	0.3	1.9	2232	1632	2812	19482
Nigeria	64.2	12.3	0.2	3.8	50577	36761	63987	152639
Ibadan	38.9	15.5	0.2	6.2	-	-	-	-
Lagos	34.2	15.5	0.2	6.1	-	-	-	-
Gombe	79.1	6.4	0.3	3.1	-	-	-	-
Oyo	41.1	15.4	0.2	6.3	-	-	-	-
Sao_Tome_and_Principe	29.5	6.4	0.5	2.7	45	29	61	98
Senegal	60.5	1.2	0.2	1.6	2732	2034	3391	9924
Sierra_Leone	48.2	5.2	0.1	2.6	1236	868	1601	6034
Togo	44.4	9.7	0.2	5	1278	903	1644	4440
Global	41.7	20	14.1	13.2	3832670	2715393	4972016	6222380
