# Supplementary material for: Source sector and fuel contributions to ambient PM2.5 and attributable mortality across multiple spatial scales
Source: Nat Commun. 2021 Jun 14;12:3594. doi: 10.1038/s41467-021-23853-y (PMC8203641; doi:10.1038/s41467-021-23853-y)
Supplement: Supplementary file 6 — Supplementary Data 3 [file 41467_2021_23853_MOESM6_ESM.xlsx]

## Sheet: Sheet1
Data File 3: PM2.5 Exposure Estimates for the year 2019
McDuffie et al., 2021 -
Last Updated: March 23, 2021
Name Legend:
Regions Countries Sub-national regions
Name	2019 Population Weighted Annual Average PM2.5 (µg m-3)
Central_Asia	24.5
Armenia	30.7
Azerbaijan	24.3
Baku	34.2
Georgia	17.6
Kazakhstan	19.2
Shymkent	37.8
Kyrgyzstan	22.7
Mongolia	39
Ulaanbaatar	86.2
Tajikistan	35.6
Turkmenistan	24.6
Uzbekistan	32.3
Bukhara	26
Tashkent	50
Central_Europe	20.2
Albania	19.2
Bosnia_and_Herzegovina	29.3
Bulgaria	19.4
Croatia	18.1
Czech_Republic	16.8
Hungary	16.5
Budapest	19.6
Macedonia	30.3
Montenegro	20.9
Poland	22.6
Warsaw	23.8
Romania	15.8
Serbia	25.2
Belgrade	24.3
Slovakia	18.5
Slovenia	17.2
Eastern_Europe	11.9
Belarus	16.3
Gomel	20
Estonia	5.9
Latvia	11.9
Lithuania	10.3
Kaunas	12.1
Moldova	13.5
Russian_Federation	11
Saint_Petersburg	8.2
Astrakhan	12
Moscow	13.5
Tyumen	13.8
Berezniki	13.4
Dzerzhinsk	11.6
Ukraine	14
Nikolaev	14.7
Rovno	20.1
Australasia	6.8
Australia	6.9
Sydney	7.6
New_Zealand	6.6
Auckland	6.4
High_income_Asia_Pacific	17.4
Brunei	7.8
Japan	13.4
Tokyo	15
Osaka	15
Fukuoka	17.7
Okayama	13.1
Yamaguchi	12.9
South_Korea	27.2
Seoul	28.1
Busan	24.8
Cheonan	29.4
Gwangju	27.7
Jinju	28.4
Pyongyang	55.8
Singapore	18.7
High_income_North_America	7.7
Canada	7.1
Montreal	8.8
Victoria	5.9
Greenland	5.2
United_States	7.7
Raleigh	7.7
New_York	7.7
Philadelphia	8.4
Houston	9.7
Minneapolis	7.3
Portland	7.3
Los_Angeles	10.2
Cleveland	8.7
Chicago	9.2
Springfield	6.4
Gainesville	6.6
Killeen	7.3
Modesto	12
Southern_Latin_America	15.5
Argentina	12.9
Buenos_Aires	11.5
Cordoba	14.2
Chile	22.7
Santiago	30.2
Uruguay	9.7
Western_Europe	11.6
Andorra	8.7
Austria	12.3
Vienna	14.5
Belgium	12.7
Antwerp	13.9
Cyprus	15.6
Denmark	9.7
Finland	5.5
France	11.6
Paris	13.7
Le_Mans	13.5
Germany	11.8
Berlin	15.5
Halle	14.6
Oldenburg	12.7
Greece	14.3
Thessaloniki	15.2
Iceland	5.6
Ireland	7.9
Israel	19.3
Tel_Aviv	21.1
Italy	15.6
Palermo	15.1
Milan	23.1
Luxembourg	10.2
Malta	12.9
Netherlands	12
Zwolle	11.3
Norway	6.5
Portugal	8.4
Spain	9.9
Madrid	10.3
Toledo	8.9
Sweden	5.7
Switzerland	10.2
Lausanne	12.3
United_Kingdom	10.2
Sheffield	11.4
London	12.4
Manchester	10.9
Monaco	11.6
San_Marino	9.9
Andean_Latin_America	26.3
Bolivia	25.7
Cochabamba	26
Ecuador	19.6
Quito	18.4
Peru	30.1
Caribbean	16.3
Antigua_and_Barbuda	16.5
The_Bahamas	14.1
Barbados	20.1
Belize	19.5
Bermuda	6.9
Cuba	16.8
Holguin	15.7
Dominica	17.3
Dominican_Republic	16.8
Grenada	19.9
Guyana	18.9
Haiti	17.6
Jamaica	15
Puerto_Rico	7.1
Saint_Lucia	19.9
Saint_Vincent_and_the_Grenadines	19.8
Suriname	19.9
Trinidad_and_Tobago	20.1
Virgin_Islands_US	8.9
Saint_Kitts_and_Nevis	8.6
Central_Latin_America	20.6
Colombia	21.3
Bogota	29.6
Valledupar	22.7
Costa_Rica	17.2
El_Salvador	21.7
San_Salvador	21.9
Guatemala	27.1
Guatemala_City	32.8
Honduras	22.5
Mexico	19.8
Culiacan	18.2
Guadalajara	18.9
Mexico_City	24.1
Reynosa	19.5
Tijuana	18
Nicaragua	19.8
Leon	20
Panama	13
Venezuela	20.5
Caracas	19.8
Cabimas	22.3
Tropical_Latin_America	11.8
Brazil	11.7
Sao_Paulo	15.3
Curitiba	9.1
Florianopolis	13.3
Belo_Horizonte	13.3
Palmas	10.1
Ilheus	14.1
Jequie	14.4
Ribeirao_Preto	14.1
Paraguay	12.5
North_Africa_and_Middle_East	43.9
Afghanistan	49.9
Kabul	62.6
Algeria	31.9
Algiers	33.9
Tebessa	34.8
Bahrain	58.4
Egypt	66.6
Cairo	81.9
Alexandria	57.3
Iran	37.4
Tehran	35.1
Ahvaz	70.6
Gorgan	36.9
Qom	40.7
Iraq	47.1
Baghdad	57.4
Jordan	30.3
Kuwait	60.7
Lebanon	28.3
Libya	36.9
Morocco	35.2
Marrakesh	49.4
Palestine	31.6
Oman	43
Qatar	67.8
Saudi_Arabia	59.3
Riyadh	64.3
Sudan	51
Khartoum	63.4
Syria	30.7
Tunisia	29.9
Kairouan	34.7
Turkey	25.9
Istanbul	26.4
Malatya	29.1
Kayseri	32.1
United_Arab_Emirates	42.5
Yemen	42.4
Sana	42.3
South_Asia	77.3
Bangladesh	62.6
Rajshahi	54.5
Dhaka	69.1
Saidpur	66.4
Bhutan	38.9
India	81.6
Jaipur	102.4
Ahmedabad	134
Kanpur	154.1
Kolkata	87
Mumbai	60
Pune	63.2
Hyderabad	50
Belgaum	46.1
Coimbatore	43
Hindupur	41.4
Jalna	55.3
Kozhikode	34.9
Malegaon	56.6
Parbhani	42.2
Singrauli	157.5
Sitapur	137.7
Vijayawada	56.8
Nepal	81.4
Pokhara	72.2
Pakistan	60.5
Karachi	70.9
Lahore	74.4
Sialkot	66.9
East_Asia	47.1
China	47.6
Chengdu	61.4
Qingdao	44
Taipei	20.8
Shanghai	44.9
Wuhan	61.4
Hangzhou	51.8
Guangzhou	38.1
Beijing	71.4
Tangshan	74.6
Tianjin	71.8
Jinan	67.9
Zhengzhou	75.2
Hong_Kong	23
Anqing	50.6
Bicheng	50.6
Changzhi	64.2
Changzhou	51.8
Chengguan	34.9
Gaoyou	50.9
Guixi	44.9
Haikou	21.7
Kaiping	37.8
Leshan	54.3
Pingxiang	51.3
Shenzhen	31.4
Suining	49.8
Xingping	60.1
Xucheng	51.5
Yanggu	70
Yiyang	47.1
Yucheng	33.4
Zhuji	47.2
Zunyi	43.5
Yulin	38.8
North_Korea	43.3
Taiwan	23.9
Oceania	12.9
American_Samoa	6.1
Federated_States_of_Micronesia	9.2
Fiji	9.7
Suva	-
Guam	8.1
Kiribati	7.5
Marshall_Islands	8.5
Northern_Mariana_Islands	8.1
Papua_New_Guinea	13.5
Samoa	9.7
Solomon_Islands	11.1
Tonga	9.5
Vanuatu	11.1
Niue	6.5
Cook_Islands	6.1
Nauru	5.6
Palau	6.6
Tokelau	7
Tuvalu	5.7
Southeast_Asia	20.5
Cambodia	21.3
Indonesia	18.7
Medan	33.2
Palembang	27.1
Cirebon	23
Parepare	15
Pematangsiantar	23.7
Laos	19.7
Malaysia	16.3
Ipoh	17
Rawang	17.5
Maldives	9.6
Mauritius	14.8
Myanmar	28.8
Myeik	23.5
Philippines	18.6
Manila	28.5
Bacolod	19.9
Cebu_City	21.2
Sri_Lanka	19.6
Seychelles	15
Thailand	26.9
Bangkok	30.2
Timor_Leste	15.2
Vietnam	20
Vinh_Long	23.7
Ho_Chi_Minh_City	27
Central_Sub_Saharan_Africa	32.6
Angola	27.4
Luanda	31.9
Central_African_Republic	43
Congo	36
Democratic_Republic_of_the_Congo	33.3
Kinshasa	38.7
Lubumbashi	27.6
Equatorial_Guinea	43.6
Gabon	34.5
Eastern_Sub_Saharan_Africa	27.4
Burundi	32
Comoros	16.5
Djibouti	40.8
Eritrea	41.8
Ethiopia	32.5
Addis_Ababa	31.9
Kenya	21.1
Nakuru	20.1
Madagascar	17.3
Malawi	21.6
Mozambique	20.1
Beira	24.1
Rwanda	34.4
Kigali	35.2
Somalia	29
South_Sudan	35.4
Tanzania	24
Arusha	19.9
Uganda	33.6
Kampala	42
Zambia	24.7
Ndola	26.1
Southern_Sub_Saharan_Africa	26.4
Botswana	24.1
Lesotho	27.2
Namibia	23.4
South_Africa	28.6
Port_Elizabeth	23.9
Johannesburg	40.2
Eswatini	23
Zimbabwe	20.1
Western_Sub_Saharan_Africa	59.9
Benin	44
Burkina_Faso	50.6
Cameroon	61
Cape_Verde	45.2
Chad	55.1
Cote_dIvoire	52.5
The_Gambia	55.6
Ghana	52.2
Accra	61.7
Guinea	49.5
Guinea_Bissau	51.6
Liberia	48.6
Mali	55.7
Bamako	55.3
Mauritania	61.8
Niger	72.5
Nigeria	65.3
Ibadan	42.1
Lagos	35.7
Gombe	78.5
Oyo	45.2
Sao_Tome_and_Principe	30.5
Senegal	57.5
Sierra_Leone	49
Togo	44.1
Global	41.7
